# Supplementary material for: Hybridization and diversity of aquatic macrophyte Sparganium L. (Typhaceae) as revealed by high-throughput nrDNA sequencing
Source: Sci Rep. 2022 Dec 14;12:21610. doi: 10.1038/s41598-022-25954-0 (PMC9750990; doi:10.1038/s41598-022-25954-0)
Supplement: Supplementary file 1 — Supplementary Information 1. [file 41598_2022_25954_MOESM1_ESM.xlsx]

## Sheet: List 1
			subgenus Xanthosparganium section Natantia																					subgenus Xanthosparganium section Minima						subgenus Sparganium section Erecta
			S.angustifolium			S.fallax	S.glomeratum			S.subglobosum	S.gramineum			S.×longifolium			S.emersum			S.rothertii		S.probatovae		S.hyperboreum			S.natans			S.erectum subsp.erectum			S.erectum subsp.microcarpum			S.erectum subsp.neglectum			S.stoloniferum subsp.choui
Specimen number			1	2	3	7	8	9	10	16	11	12	13	17	18	19	4	5	6	14	15	20	21	22	23	24	25	26	27	28	29	30	31	32	33	34	35	36	37
Read counts per specimen			5303	7571	23372	30507	7512	10736	9657	36915	5665	1632	2327	7105	1870	4313	28923	19478	9166	13984	14843	11687	26549	3393	1954	13037	4059	1402	10576	2586	2867	7509	2236	25306	1855	6909	4669	22393	25951
Number of major ribotypes			1	1	1	1	1	1	2	1	2	2	2	4	3	3	2	1	3	5	3	2	4	2	3	6	4	6	2	5	5	7	3	2	1	7	4	2	3
Clades of the phylogenetic tree (Fig. 2)	Zotu	Major ribotype name
Natantia core clade	Zotu5	Ang-1	97.1	99.4	99.9	-	-	-	-	-	-	-	-	-	-	-	-	-	-	-	-	-	-	-	-	-	-	-	-	-	-	-	-	-	-	-	-	-	-
	Zotu3	Fal-1	-	-	-	90.3	-	0.4	-	-	-	-	-	-	-	-	-	-	-	-	-	-	-	-	-	-	-	-	-	-	-	-	-	-	-	-	-	-	-
	Zotu8	Glom-1	-	-	-	-	100	99.6	92.5	-	-	-	-	-	-	-	-	-	-	-	-	-	-	-	5.8	-	-	-	-	-	-	-	-	-	-	0.5	-	-	-
	Zotu2	Sub-1	-	-	-	-	-	-	-	97.8	-	-	-	-	-	-	-	-	-	-	-	-	-	-	-	-	-	-	-	-	-	-	-	-	-	-	-	-	-
	Zotu13	Gram-1A	-	-	-	-	-	-	-	-	90.4	3.9	2.4	-	-	-	-	-	-	-	-	-	41.7	-	-	-	-	-	-	-	-	-	-	-	-	-	-	-	-
	Zotu19	Gram-1B	-	-	-	-	-	-	-	-	-	89	85.9	-	-	-	-	-	-	-	-	-	0.2	-	-	-	-	-	-	-	-	-	-	-	-	-	-	-	-
	Zotu198		-	-	-	-	-	-	-	-	1.3	-	-	-	-	0.4	-	-	-	-	-	-	-	-	-	-	-	-	-	-	-	-	-	-	-	-	-	-	-
	Zotu46	Gram-2A	-	-	-	-	-	-	-	-	2.6	3.6	5.9	-	-	-	-	-	-	-	-	-	-	-	-	-	-	-	-	-	-	-	-	-	-	-	-	-	-
	Zotu176	Gram-2B	-	-	-	-	-	-	-	-	2	2.5	2.8	-	-	-	-	-	-	-	-	-	-	-	-	-	-	-	-	-	-	-	-	-	-	-	-	-	-
	Zotu6	Long-1	-	-	-	-	-	-	-	-	-	-	-	78.7	90.1	72.4	-	-	9.8	42.1	40.1	-	17.7	0.7	-	-	0.5	-	-	-	-	-	-	-	-	-	-	-	-
	Zotu18	Emer-1A	-	-	-	-	-	-	-	-	-	-	-	4	3.5	3.6	-	-	28	5	4.9	1.2	3.7	-	-	-	1.7	-	-	-	-	-	-	-	-	-	-	-	-
	Zotu29	Long-3A*	-	-	-	-	-	-	-	-	-	-	-	7.7	3.4	11.7	-	-	0.6	1.8	0.1	-	0.6	-	-	-	-	-	-	-	-	-	-	-	-	-	-	-	-
	Zotu38	Long-2	-	-	-	-	-	-	-	-	-	-	-	3.7	2	6.8	-	-	0.3	0.3	-	-	0.1	-	-	-	-	-	-	-	-	-	-	-	-	-	-	-	-
	Zotu51	Long-3B*	-	-	-	-	-	-	-	-	-	-	-	2.5	1	1	-	-	0.6	1.3	0.1	-	0.1	-	-	-	-	-	-	-	-	-	-	-	-	-	-	-	-
	Zotu126		-	-	-	-	-	-	-	-	-	-	-	1.1	-	0.5	-	-	0.2	0.2	-	-	-	-	-	-	-	-	-	-	-	-	-	-	-	-	-	-	-
	Zotu104		-	-	-	-	-	-	-	-	-	-	-	1	-	0.6	-	-	-	0.3	-	-	-	-	-	-	-	-	-	-	-	-	-	-	-	-	-	-	-
	Zotu109		-	-	-	-	-	-	-	-	-	-	-	0.4	-	-	-	-	0.2	0.3	-	-	-	-	-	-	-	-	-	-	-	-	-	-	-	-	-	-	-
	Zotu75		-	-	-	-	-	-	-	-	-	-	-	-	-	1	-	-	-	0.4	-	-	-	-	-	-	-	-	-	-	-	-	-	-	-	-	-	-	-
	Zotu94		-	-	-	-	-	-	-	-	-	-	-	-	-	1.1	-	-	-	0.1	-	-	-	-	-	-	-	-	-	-	-	-	-	-	-	-	-	-	-
	Zotu178		-	-	-	-	-	-	-	-	-	-	-	-	-	0.5	-	-	-	0.3	-	-	-	-	-	-	-	-	-	-	-	-	-	-	-	-	-	-	-
	Zotu16	Emer-2	-	-	-	-	-	-	-	-	-	-	-	-	-	-	-	-	51.8	-	-	-	-	-	-	-	3.7	-	-	0.8	-	-	-	-	-	-	-	-	-
	Zotu1	Emer-3	-	-	-	-	-	-	-	-	-	-	-	-	-	-	63.7	99.5	-	36.5	53.9	34.1	0.4	-	-	-	-	-	-	-	-	-	-	-	-	-	-	-	-
	Zotu11	Emer-4	-	-	-	-	-	-	-	-	-	-	-	-	-	-	35.2	0.4	-	1.5	0.2	-	-	-	-	-	-	-	-	-	-	-	-	-	-	-	-	-	-
	Zotu59		-	-	-	-	-	-	-	-	-	-	-	-	-	-	0.2	-	-	1	0.1	-	-	-	-	-	-	-	-	-	-	-	-	-	-	-	-	-	-
	Zotu116		-	-	-	-	-	-	-	-	-	-	-	-	-	-	0.2	-	-	0.5	-	-	-	-	-	-	-	-	-	-	-	-	-	-	-	-	-	-	-
	Zotu140		-	-	-	-	-	-	-	-	-	-	-	-	-	-	0.2	-	-	0.4	-	-	-	-	-	-	-	-	-	-	-	-	-	-	-	-	-	-	-
	Zotu170		-	-	-	-	-	-	-	-	-	-	-	-	-	-	0.1	-	-	0.2	-	-	-	-	-	-	-	-	-	-	-	-	-	-	-	-	-	-	-
	Zotu102		-	-	-	-	-	-	-	-	-	-	-	-	-	-	0.1	0.1	-	-	-	0.6	-	-	-	-	-	-	-	-	-	-	-	-	-	-	-	-	-
	Zotu218		-	-	-	-	-	-	-	-	-	-	-	-	-	-	0.2	-	-	-	-	0.2	-	-	-	-	-	-	-	-	-	-	-	-	-	-	-	-	-
	Zotu127		-	-	-	-	-	-	-	-	-	-	-	-	-	-	-	-	-	0.5	-	-	0.1	-	-	-	-	-	-	-	-	-	-	-	-	-	-	-	-
	Zotu32	Emer-1B	-	-	-	-	-	-	-	-	-	-	-	-	-	-	-	-	8.5	-	-	-	-	-	-	-	-	-	-	-	-	-	-	-	-	-	-	-	-
	Zotu36	Roth-1*	-	-	-	-	-	-	-	-	-	-	-	-	-	-	-	-	-	5.2	0.3	-	-	-	-	-	-	-	-	-	-	-	-	-	-	-	-	-	-
	Zotu12	Prob-2	-	-	-	-	-	-	-	-	-	-	-	-	-	-	-	-	-	-	-	-	33.2	-	-	-	-	-	-	-	-	-	-	-	-	-	-	-	-
	Zotu50	Natan-3	-	-	-	-	-	-	-	-	-	-	-	-	-	-	-	-	-	-	-	-	-	-	-	-	-	11.7	0.9	-	-	-	-	-	-	-	-	-	-
Minima core clade	Zotu14	Prob-1	-	-	-	-	-	-	-	-	-	-	-	-	-	-	-	-	-	-	-	60.3	-	-	-	-	-	-	-	-	-	-	-	-	-	-	-	-	-
	Zotu22	Hyper-3A	-	-	-	-	-	-	-	-	-	-	-	-	-	-	-	-	-	-	-	-	-	25.8	31	8.6	-	-	-	-	-	-	-	-	-	-	-	-	-
	Zotu24	Hyper-1A	-	-	-	-	-	-	5.8	-	-	-	-	-	-	-	-	-	-	-	-	-	-	24.8	29.7	4.7	-	-	-	-	-	-	-	-	-	-	-	-	-
	Zotu26	Hyper-3B	-	-	-	-	-	-	-	-	-	-	-	-	-	-	-	-	-	-	-	-	-	26	29.8	-	-	-	-	-	-	-	-	-	-	-	-	-	-
	Zotu15	Hyper-2	-	-	-	-	-	-	-	-	-	-	-	-	-	-	-	-	-	-	-	-	-	-	-	50.6	-	-	-	-	-	-	-	-	-	-	-	-	-
	Zotu21	Hyper-1B	-	-	-	-	-	-	0.7	-	-	-	-	-	-	-	-	-	-	-	-	-	-	22.1	2.9	16.7	-	-	-	-	-	-	-	-	-	-	-	-	-
	Zotu33	Minim-S	-	-	-	-	-	-	0.9	-	-	-	-	-	-	-	-	-	-	-	-	0.8	-	-	-	1.6	18.4	10	4.2	-	-	-	-	-	-	-	-	-	-
	Zotu42	Hyper-3C	-	-	-	-	-	-	-	-	-	-	-	-	-	-	-	-	-	-	-	0.2	-	-	-	4.7	-	-	-	-	-	-	-	-	-	-	-	-	-
	Zotu55	Hyper-3D	-	-	-	-	-	-	-	-	-	-	-	-	-	-	-	-	-	-	-	-	-	-	0.8	3.7	-	-	-	-	-	-	-	-	-	-	-	-	-
	Zotu43	Hyper-4	-	-	-	-	-	-	-	-	-	-	-	-	-	-	-	-	-	-	-	-	-	-	-	2.5	-	-	-	-	-	-	-	-	-	-	-	-	-
	Zotu10	Natan-1	-	-	-	-	-	-	-	-	-	-	-	-	-	-	-	-	-	-	-	-	-	-	-	-	66.8	56.8	89.2	-	-	-	-	-	-	-	-	-	-
	Zotu66	Natan-4	-	-	-	-	-	-	-	-	-	-	-	-	-	-	-	-	-	-	-	-	-	-	-	-	-	10	-	-	-	-	-	-	-	-	-	-	-
	Zotu47	Natan-2B	-	-	-	-	-	-	-	-	-	-	-	-	-	-	-	-	-	-	-	-	-	-	-	-	5.5	-	0.3	-	-	-	-	-	-	-	-	-	-
	Zotu97	Natan-5	-	-	-	-	-	-	-	-	-	-	-	-	-	-	-	-	-	-	-	-	-	-	-	-	-	5.1	0.9	-	-	-	-	-	-	-	-	-	-
	Zotu122	Natan-2A	-	-	-	-	-	-	-	-	-	-	-	-	-	-	-	-	-	-	-	-	-	-	-	-	-	4.2	-	-	-	-	-	-	-	-	-	-	-
Erecta core clade	Zotu4	Micro-1A	-	-	-	-	-	-	-	-	-	-	-	-	-	-	-	-	-	-	-	-	0.2	-	-	-	-	-	-	34.5	54.4	0.3	13.7	91.9	21.8	1.1	0.9	1	-
	Zotu9	Stolo-1	-	-	-	-	-	-	-	-	-	-	-	-	-	-	-	-	-	-	-	-	-	-	-	-	-	-	-	0.8	-	35.4	-	0.3	-	-	-	-	64.4
	Zotu27	Erect-1A	-	-	-	-	-	-	-	-	-	-	-	-	-	-	-	-	-	-	-	-	-	-	-	-	-	-	-	36.2	19.6	4.7	-	-	-	-	-	-	0.1
	Zotu20	Micro-1B	-	-	-	-	-	-	-	-	-	-	-	-	-	-	-	-	-	-	-	-	-	0.6	-	-	-	-	-	-	-	-	75.5	-	75.7	-	-	-	-
	Zotu31	Erect-4	-	-	-	-	-	-	-	-	-	-	-	-	-	-	-	-	-	-	-	0.1	-	-	-	-	-	-	-	-	-	19.7	-	-	-	-	-	-	-
	Zotu23	Stolo-3A	-	-	-	-	-	-	-	-	-	-	-	-	-	-	-	-	-	-	-	-	-	-	-	-	-	-	-	-	3.6	3.1	-	0.4	-	-	-	-	10.8
	Zotu49	Micro-3A	-	-	-	-	-	-	-	-	-	-	-	-	-	-	-	-	-	-	-	-	-	-	-	-	-	-	-	1.4	-	-	5.9	2.1	-	-	-	-	-
	Zotu88	Micro-2	-	-	-	-	-	-	-	-	-	-	-	-	-	-	-	-	-	-	-	-	-	-	-	-	-	-	-	1.5	-	-	2.7	0.1	1	-	-	-	-
	Zotu35	Stolo-3B	-	-	-	-	-	-	-	-	-	-	-	-	-	-	-	-	-	-	-	-	-	-	-	-	-	-	-	-	-	0.4	-	-	-	-	-	-	3.8
	Zotu30	Erect-5	-	-	-	-	-	-	-	-	-	-	-	-	-	-	-	-	-	-	-	-	-	-	-	-	-	-	-	-	-	15.9	-	-	-	-	-	-	-
	Zotu58	Erect-6A	-	-	-	-	-	-	-	-	-	-	-	-	-	-	-	-	-	-	-	-	-	-	-	-	-	-	-	-	8.7	-	-	-	-	-	-	-	-
	Zotu76	Erect-2A	-	-	-	-	-	-	-	-	-	-	-	-	-	-	-	-	-	-	-	-	-	-	-	-	-	-	-	3.6	2.9	0.5	-	-	-	-	-	-	-
	Zotu53	Erect-1B	-	-	-	-	-	-	-	-	-	-	-	-	-	-	-	-	-	-	-	-	-	-	-	-	-	-	-	4.8	1.9	0.2	-	-	-	-	-	-	-
	Zotu168	Erect-2B	-	-	-	-	-	-	-	-	-	-	-	-	-	-	-	-	-	-	-	-	-	-	-	-	-	-	-	1.9	2.2	2.2	-	-	-	-	-	-	-
	Zotu81	Erect-6B	-	-	-	-	-	-	-	-	-	-	-	-	-	-	-	-	-	-	-	-	-	-	-	-	-	-	-	6	-	-	-	-	-	-	-	-	-
	Zotu52	Erect-3	-	-	-	-	-	-	-	-	-	-	-	-	-	-	-	-	-	-	-	-	-	-	-	-	-	-	-	3.3	1	1.6	-	-	-	-	-	-	-
	Zotu40	Micro-3B	-	-	-	-	-	-	-	-	-	-	-	-	-	-	-	-	-	-	-	-	-	-	-	-	-	-	-	-	-	-	-	2.8	-	-	-	-	-
	Zotu7	Negle-1	-	-	-	-	-	-	-	-	-	-	-	-	-	-	-	-	-	-	-	-	-	-	-	-	-	-	-	-	-	-	-	-	-	21	16.7	88.1	-
	Zotu25	Negle-7A	-	-	-	-	-	-	-	-	-	-	-	-	-	-	-	-	-	-	-	-	-	-	-	-	-	-	-	-	-	-	-	-	-	18.7	21.9	2.1	-
	Zotu28	Negle-4A*	-	-	-	-	-	-	-	-	-	-	-	-	-	-	-	-	-	-	-	-	-	-	-	-	-	-	-	-	-	-	-	-	-	-	27.7	0.8	-
	Zotu37	Negle-3A	-	-	-	-	-	-	-	-	-	-	-	-	-	-	-	-	-	-	-	-	-	-	-	-	-	-	-	-	-	-	-	-	-	4.5	10.3	-	-
	Zotu34	Negle-4B*	-	-	-	-	-	-	-	-	-	-	-	-	-	-	-	-	-	-	-	-	-	-	-	-	-	-	-	-	-	-	-	-	-	11.7	-	0.6	-
	Zotu39	Negle-6	-	-	-	-	-	-	-	-	-	-	-	-	-	-	-	-	-	-	-	-	-	-	-	-	-	-	-	-	-	-	-	-	-	10.2	-	-	-
	Zotu48	Negle-7B	-	-	-	-	-	-	-	-	-	-	-	-	-	-	-	-	-	-	-	-	-	-	-	-	-	-	-	-	-	-	-	-	-	3.7	3.3	2.2	-
	Zotu44	Negle-3B	-	-	-	-	-	-	-	-	-	-	-	-	-	-	-	-	-	-	-	-	-	-	-	-	-	-	-	-	-	-	-	-	-	5.5	-	-	-
	Zotu45	Negle-2	-	-	-	-	-	-	-	-	-	-	-	-	-	-	-	-	-	-	-	-	-	-	-	-	-	-	-	-	-	-	-	-	-	5.5	-	-	-
	Zotu77	Negle-5	-	-	-	-	-	-	-	-	-	-	-	-	-	-	-	-	-	-	-	-	-	-	-	-	-	-	-	-	-	-	-	-	-	2.8	-	-	-
	Zotu17	Stolo-2A	-	-	-	-	-	-	-	-	-	-	-	-	-	-	-	-	-	-	-	-	-	-	-	-	-	-	-	-	-	-	-	-	-	-	-	-	16.4
	Zotu41	Stolo-2B	-	-	-	-	-	-	-	-	-	-	-	-	-	-	-	-	-	-	-	-	-	-	-	-	-	-	-	-	-	-	-	-	-	-	-	-	4
	* ribotype has large indel
Minor rypotypes
	Zotu68		1.7	0.4	-	-	-	-	-	-	-	-	-	-	-	-	-	-	-	-	-	-	-	-	-	-	-	-	-	-	-	-	-	-	-	-	-	-	-
	Zotu107		0.7	0.2	0.1	-	-	-	-	-	-	-	-	-	-	-	-	-	-	-	-	-	-	-	-	-	-	-	-	-	-	-	-	-	-	-	-	-	-
	Zotu159		0.5	-	-	-	-	-	-	-	-	-	-	-	-	-	-	-	-	-	-	-	-	-	-	-	-	-	-	-	-	-	-	-	-	-	-	-	-
	Zotu56		-	-	-	0.6	-	-	-	-	-	-	-	-	-	-	-	-	-	-	-	-	-	-	-	-	-	-	-	-	-	-	-	-	-	-	-	-	-
	Zotu65		-	-	-	0.6	-	-	-	-	-	-	-	-	-	-	-	-	-	-	-	-	-	-	-	-	-	-	-	-	-	-	-	-	-	-	-	-	-
	Zotu86		-	-	-	0.6	-	-	-	-	-	-	-	-	-	-	-	-	-	-	-	-	-	-	-	-	-	-	-	-	-	-	-	-	-	-	-	-	-
	Zotu69		-	-	-	0.5	-	-	-	-	-	-	-	-	-	-	-	-	-	-	-	-	-	-	-	-	-	-	-	-	-	-	-	-	-	-	-	-	-
	Zotu71		-	-	-	0.5	-	-	-	-	-	-	-	-	-	-	-	-	-	-	-	-	-	-	-	-	-	-	-	-	-	-	-	-	-	-	-	-	-
	Zotu85		-	-	-	0.5	-	-	-	-	-	-	-	-	-	-	-	-	-	-	-	-	-	-	-	-	-	-	-	-	-	-	-	-	-	-	-	-	-
	Zotu60		-	-	-	0.4	-	-	-	-	-	-	-	-	-	-	-	-	-	-	-	-	-	-	-	-	-	-	-	-	-	-	-	-	-	-	-	-	-
	Zotu136		-	-	-	0.3	-	-	-	-	-	-	-	-	-	-	-	-	-	-	-	-	-	-	-	-	-	-	-	-	-	-	-	-	-	-	-	-	-
	Zotu208		-	-	-	0.3	-	-	-	-	-	-	-	-	-	-	-	-	-	-	-	-	-	-	-	-	-	-	-	-	-	-	-	-	-	-	-	-	-
	Zotu89		-	-	-	0.3	-	-	-	-	-	-	-	-	-	-	-	-	-	-	-	-	-	-	-	-	-	-	-	-	-	-	-	-	-	-	-	-	-
	Zotu78		-	-	-	0.3	-	-	-	-	-	-	-	-	-	-	-	-	-	-	-	-	-	-	-	-	-	-	-	-	-	-	-	-	-	-	-	-	-
	Zotu108		-	-	-	0.3	-	-	-	-	-	-	-	-	-	-	-	-	-	-	-	-	-	-	-	-	-	-	-	-	-	-	-	-	-	-	-	-	-
	Zotu74		-	-	-	0.3	-	-	-	-	-	-	-	-	-	-	-	-	-	-	-	-	-	-	-	-	-	-	-	-	-	-	-	-	-	-	-	-	-
	Zotu111		-	-	-	0.2	-	-	-	-	-	-	-	-	-	-	-	-	-	-	-	-	-	-	-	-	-	-	-	-	-	-	-	-	-	-	-	-	-
	Zotu93		-	-	-	0.2	-	-	-	-	-	-	-	-	-	-	-	-	-	-	-	-	-	-	-	-	-	-	-	-	-	-	-	-	-	-	-	-	-
	Zotu103		-	-	-	0.2	-	-	-	-	-	-	-	-	-	-	-	-	-	-	-	-	-	-	-	-	-	-	-	-	-	-	-	-	-	-	-	-	-
	Zotu166		-	-	-	0.2	-	-	-	-	-	-	-	-	-	-	-	-	-	-	-	-	-	-	-	-	-	-	-	-	-	-	-	-	-	-	-	-	-
	Zotu114		-	-	-	0.2	-	-	-	-	-	-	-	-	-	-	-	-	-	-	-	-	-	-	-	-	-	-	-	-	-	-	-	-	-	-	-	-	-
	Zotu128		-	-	-	0.2	-	-	-	-	-	-	-	-	-	-	-	-	-	-	-	-	-	-	-	-	-	-	-	-	-	-	-	-	-	-	-	-	-
	Zotu117		-	-	-	0.2	-	-	-	-	-	-	-	-	-	-	-	-	-	-	-	-	-	-	-	-	-	-	-	-	-	-	-	-	-	-	-	-	-
	Zotu164		-	-	-	0.2	-	-	-	-	-	-	-	-	-	-	-	-	-	-	-	-	-	-	-	-	-	-	-	-	-	-	-	-	-	-	-	-	-
	Zotu161		-	-	-	0.2	-	-	-	-	-	-	-	-	-	-	-	-	-	-	-	-	-	-	-	-	-	-	-	-	-	-	-	-	-	-	-	-	-
	Zotu115		-	-	-	0.1	-	-	-	-	-	-	-	-	-	-	-	-	-	-	-	-	-	-	-	-	-	-	-	-	-	-	-	-	-	-	-	-	-
	Zotu151		-	-	-	0.1	-	-	-	-	-	-	-	-	-	-	-	-	-	-	-	-	-	-	-	-	-	-	-	-	-	-	-	-	-	-	-	-	-
	Zotu157		-	-	-	0.1	-	-	-	-	-	-	-	-	-	-	-	-	-	-	-	-	-	-	-	-	-	-	-	-	-	-	-	-	-	-	-	-	-
	Zotu186		-	-	-	0.1	-	-	-	-	-	-	-	-	-	-	-	-	-	-	-	-	-	-	-	-	-	-	-	-	-	-	-	-	-	-	-	-	-
	Zotu145		-	-	-	0.1	-	-	-	-	-	-	-	-	-	-	-	-	-	-	-	-	-	-	-	-	-	-	-	-	-	-	-	-	-	-	-	-	-
	Zotu188		-	-	-	0.1	-	-	-	-	-	-	-	-	-	-	-	-	-	-	-	-	-	-	-	-	-	-	-	-	-	-	-	-	-	-	-	-	-
	Zotu182		-	-	-	0.1	-	-	-	-	-	-	-	-	-	-	-	-	-	-	-	-	-	-	-	-	-	-	-	-	-	-	-	-	-	-	-	-	-
	Zotu118		-	-	-	0.1	-	-	-	-	-	-	-	-	-	-	-	-	-	-	-	-	-	-	-	-	-	-	-	-	-	-	-	-	-	-	-	-	-
	Zotu155		-	-	-	0.1	-	-	-	-	-	-	-	-	-	-	-	-	-	-	-	-	-	-	-	-	-	-	-	-	-	-	-	-	-	-	-	-	-
	Zotu210		-	-	-	0.1	-	-	-	-	-	-	-	-	-	-	-	-	-	-	-	-	-	-	-	-	-	-	-	-	-	-	-	-	-	-	-	-	-
	Zotu179		-	-	-	0.1	-	-	-	-	-	-	-	-	-	-	-	-	-	-	-	-	-	-	-	-	-	-	-	-	-	-	-	-	-	-	-	-	-
	Zotu138		-	-	-	0.1	-	-	-	-	-	-	-	-	-	-	-	-	-	-	-	-	-	-	-	-	-	-	-	-	-	-	-	-	-	-	-	-	-
	Zotu131		-	-	-	0.1	-	-	-	-	-	-	-	-	-	-	-	-	-	-	-	-	-	-	-	-	-	-	-	-	-	-	-	-	-	-	-	-	-
	Zotu133		-	-	-	0.1	-	-	-	-	-	-	-	-	-	-	-	-	-	-	-	-	-	-	-	-	-	-	-	-	-	-	-	-	-	-	-	-	-
	Zotu173		-	-	-	0.1	-	-	-	-	-	-	-	-	-	-	-	-	-	-	-	-	-	-	-	-	-	-	-	-	-	-	-	-	-	-	-	-	-
	Zotu156		-	-	-	0.1	-	-	-	-	-	-	-	-	-	-	-	-	-	-	-	-	-	-	-	-	-	-	-	-	-	-	-	-	-	-	-	-	-
	Zotu193		-	-	-	0.1	-	-	-	-	-	-	-	-	-	-	-	-	-	-	-	-	-	-	-	-	-	-	-	-	-	-	-	-	-	-	-	-	-
	Zotu139		-	-	-	0.1	-	-	-	-	-	-	-	-	-	-	-	-	-	-	-	-	-	-	-	-	-	-	-	-	-	-	-	-	-	-	-	-	-
	Zotu214		-	-	-	0.1	-	-	-	-	-	-	-	-	-	-	-	-	-	-	-	-	-	-	-	-	-	-	-	-	-	-	-	-	-	-	-	-	-
	Zotu209		-	-	-	0.1	-	-	-	-	-	-	-	-	-	-	-	-	-	-	-	-	-	-	-	-	-	-	-	-	-	-	-	-	-	-	-	-	-
	Zotu163		-	-	-	0.1	-	-	-	-	-	-	-	-	-	-	-	-	-	-	-	-	-	-	-	-	-	-	-	-	-	-	-	-	-	-	-	-	-
	Zotu190		-	-	-	0.1	-	-	-	-	-	-	-	-	-	-	-	-	-	-	-	-	-	-	-	-	-	-	-	-	-	-	-	-	-	-	-	-	-
	Zotu187		-	-	-	0.1	-	-	-	-	-	-	-	-	-	-	-	-	-	-	-	-	-	-	-	-	-	-	-	-	-	-	-	-	-	-	-	-	-
	Zotu207		-	-	-	0.1	-	-	-	-	-	-	-	-	-	-	-	-	-	-	-	-	-	-	-	-	-	-	-	-	-	-	-	-	-	-	-	-	-
	Zotu62		-	-	-	-	-	-	-	0.4	-	-	-	-	-	-	-	-	-	-	-	-	-	-	-	-	-	-	-	-	-	-	-	-	-	-	-	-	-
	Zotu205		-	-	-	-	-	-	-	0.3	-	-	-	-	-	-	-	-	-	-	-	-	-	-	-	-	-	-	-	-	-	-	-	-	-	-	-	-	-
	Zotu95		-	-	-	-	-	-	-	0.2	-	-	-	-	-	-	-	-	-	-	-	-	-	-	-	-	-	-	-	-	-	-	-	-	-	-	-	-	-
	Zotu92		-	-	-	-	-	-	-	0.2	-	-	-	-	-	-	-	-	-	-	-	-	-	-	-	-	-	-	-	-	-	-	-	-	-	-	-	-	-
	Zotu130		-	-	-	-	-	-	-	0.2	-	-	-	-	-	-	-	-	-	-	-	-	-	-	-	-	-	-	-	-	-	-	-	-	-	-	-	-	-
	Zotu165		-	-	-	-	-	-	-	0.2	-	-	-	-	-	-	-	-	-	-	-	-	-	-	-	-	-	-	-	-	-	-	-	-	-	-	-	-	-
	Zotu171		-	-	-	-	-	-	-	0.1	-	-	-	-	-	-	-	-	-	-	-	-	-	-	-	-	-	-	-	-	-	-	-	-	-	-	-	-	-
	Zotu180		-	-	-	-	-	-	-	0.1	-	-	-	-	-	-	-	-	-	-	-	-	-	-	-	-	-	-	-	-	-	-	-	-	-	-	-	-	-
	Zotu162		-	-	-	-	-	-	-	0.1	-	-	-	-	-	-	-	-	-	-	-	-	-	-	-	-	-	-	-	-	-	-	-	-	-	-	-	-	-
	Zotu154		-	-	-	-	-	-	-	0.1	-	-	-	-	-	-	-	-	-	-	-	-	-	-	-	-	-	-	-	-	-	-	-	-	-	-	-	-	-
	Zotu195		-	-	-	-	-	-	-	0.1	-	-	-	-	-	-	-	-	-	-	-	-	-	-	-	-	-	-	-	-	-	-	-	-	-	-	-	-	-
	Zotu184		-	-	-	-	-	-	-	0.1	-	-	-	-	-	-	-	-	-	-	-	-	-	-	-	-	-	-	-	-	-	-	-	-	-	-	-	-	-
	Zotu167		-	-	-	-	-	-	-	0.1	-	-	-	-	-	-	-	-	-	-	-	-	-	-	-	-	-	-	-	-	-	-	-	-	-	-	-	-	-
	Zotu206		-	-	-	-	-	-	-	0.1	-	-	-	-	-	-	-	-	-	-	-	-	-	-	-	-	-	-	-	-	-	-	-	-	-	-	-	-	-
	Zotu110		-	-	-	-	-	-	-	-	0.6	1.1	1.2	-	-	-	-	-	-	-	-	-	-	-	-	-	-	-	-	-	-	-	-	-	-	-	-	-	-
	Zotu141		-	-	-	-	-	-	-	-	0.6	-	0.9	-	-	-	-	-	-	-	-	-	-	-	-	-	-	-	-	-	-	-	-	-	-	-	-	-	-
	Zotu160		-	-	-	-	-	-	-	-	0.5	-	0.9	-	-	-	-	-	-	-	-	-	-	-	-	-	-	-	-	-	-	-	-	-	-	-	-	-	-
	Zotu147		-	-	-	-	-	-	-	-	0.9	-	-	-	-	-	-	-	-	-	-	-	-	-	-	-	-	-	-	-	-	-	-	-	-	-	-	-	-
	Zotu134		-	-	-	-	-	-	-	-	0.7	-	-	-	-	-	-	-	-	-	-	-	-	-	-	-	-	-	-	-	-	-	-	-	-	-	-	-	-
	Zotu172		-	-	-	-	-	-	-	-	0.3	-	-	-	-	-	-	-	-	-	-	-	-	-	-	-	-	-	-	-	-	-	-	-	-	-	-	-	-
	Zotu83		-	-	-	-	-	-	-	-	-	-	-	0.9	-	0.4	-	-	-	-	-	-	-	-	-	-	-	-	-	-	-	-	-	-	-	-	-	-	-
	Zotu197		-	-	-	-	-	-	-	-	-	-	-	-	-	-	0.1	-	-	-	-	-	-	-	-	-	-	-	-	-	-	-	-	-	-	-	-	-	-
	Zotu174		-	-	-	-	-	-	-	-	-	-	-	-	-	-	0.1	-	-	-	-	-	-	-	-	-	-	-	-	-	-	-	-	-	-	-	-	-	-
	Zotu61		-	-	-	-	-	-	-	-	-	-	-	-	-	-	-	-	-	0.9	-	-	-	-	-	-	-	-	-	-	-	-	-	-	-	-	-	-	-
	Zotu189		-	-	-	-	-	-	-	-	-	-	-	-	-	-	-	-	-	0.3	0.1	-	-	-	-	-	-	-	-	-	-	-	-	-	-	-	-	-	-
	Zotu90		-	-	-	-	-	-	-	-	-	-	-	-	-	-	-	-	-	0.4	-	-	-	-	-	-	-	-	-	-	-	-	-	-	-	-	-	-	-
	Zotu146		-	-	-	-	-	-	-	-	-	-	-	-	-	-	-	-	-	0.3	-	-	-	-	-	-	-	-	-	-	-	-	-	-	-	-	-	-	-
	Zotu202		-	-	-	-	-	-	-	-	-	-	-	-	-	-	-	-	-	0.1	-	-	-	-	-	-	-	-	-	-	-	-	-	-	-	-	-	-	-
	Zotu143		-	-	-	-	-	-	-	-	-	-	-	-	-	-	-	-	-	-	-	-	2	-	-	-	-	-	-	-	-	-	-	-	-	-	-	-	-
	Zotu84		-	-	-	-	-	-	-	-	-	-	-	-	-	-	-	-	-	-	-	1.7	-	-	-	-	-	-	-	-	-	-	-	-	-	-	-	-	-
	Zotu79		-	-	-	-	-	-	-	-	-	-	-	-	-	-	-	-	-	-	-	0.7	-	-	-	-	-	-	-	-	-	-	-	-	-	-	-	-	-
	Zotu80		-	-	-	-	-	-	-	-	-	-	-	-	-	-	-	-	-	-	-	-	-	-	-	1.7	-	-	-	-	-	-	-	-	-	-	-	-	-
	Zotu96		-	-	-	-	-	-	-	-	-	-	-	-	-	-	-	-	-	-	-	-	-	-	-	1.3	-	-	-	-	-	-	-	-	-	-	-	-	-
	Zotu153		-	-	-	-	-	-	-	-	-	-	-	-	-	-	-	-	-	-	-	-	-	-	-	0.9	-	-	-	-	-	-	-	-	-	-	-	-	-
	Zotu149		-	-	-	-	-	-	-	-	-	-	-	-	-	-	-	-	-	-	-	-	-	-	-	0.8	-	-	-	-	-	-	-	-	-	-	-	-	-
	Zotu91		-	-	-	-	-	-	-	-	-	-	-	-	-	-	-	-	-	-	-	-	-	-	-	0.6	-	-	-	-	-	-	-	-	-	-	-	-	-
	Zotu144		-	-	-	-	-	-	-	-	-	-	-	-	-	-	-	-	-	-	-	-	-	-	-	0.6	-	-	-	-	-	-	-	-	-	-	-	-	-
	Zotu99		-	-	-	-	-	-	-	-	-	-	-	-	-	-	-	-	-	-	-	-	-	-	-	0.5	-	-	-	-	-	-	-	-	-	-	-	-	-
	Zotu142		-	-	-	-	-	-	-	-	-	-	-	-	-	-	-	-	-	-	-	-	-	-	-	0.5	-	-	-	-	-	-	-	-	-	-	-	-	-
	Zotu57		-	-	-	-	-	-	-	-	-	-	-	-	-	-	-	-	-	-	-	-	-	-	-	-	-	-	2.4	-	-	-	-	-	-	-	-	-	-
	Zotu70		-	-	-	-	-	-	-	-	-	-	-	-	-	-	-	-	-	-	-	-	-	-	-	-	2	-	0.1	-	-	-	-	-	-	-	-	-	-
	Zotu204		-	-	-	-	-	-	-	-	-	-	-	-	-	-	-	-	-	-	-	-	-	-	-	-	-	1.1	0.8	-	-	-	-	-	-	-	-	-	-
	Zotu98		-	-	-	-	-	-	-	-	-	-	-	-	-	-	-	-	-	-	-	-	-	-	-	-	1.3	-	-	-	-	-	-	-	-	-	-	-	-
	Zotu181		-	-	-	-	-	-	-	-	-	-	-	-	-	-	-	-	-	-	-	-	-	-	-	-	-	1.1	0.2	-	-	-	-	-	-	-	-	-	-
	Zotu87		-	-	-	-	-	-	-	-	-	-	-	-	-	-	-	-	-	-	-	-	-	-	-	-	-	-	0.6	-	-	-	-	-	-	-	-	-	-
	Zotu158		-	-	-	-	-	-	-	-	-	-	-	-	-	-	-	-	-	-	-	-	-	-	-	-	-	-	0.5	-	-	-	-	-	-	-	-	-	-
	Zotu67		-	-	-	-	-	-	-	-	-	-	-	-	-	-	-	-	-	-	-	-	-	-	-	-	-	-	-	2.4	2.3	-	-	-	-	-	-	-	-
	Zotu200		-	-	-	-	-	-	-	-	-	-	-	-	-	-	-	-	-	-	-	-	-	-	-	-	-	-	-	-	-	2.5	-	-	-	-	-	-	-
	Zotu124		-	-	-	-	-	-	-	-	-	-	-	-	-	-	-	-	-	-	-	-	-	-	-	-	-	-	-	-	-	2	-	-	-	-	-	-	-
	Zotu63		-	-	-	-	-	-	-	-	-	-	-	-	-	-	-	-	-	-	-	-	-	-	-	-	-	-	-	-	-	2	-	-	-	-	-	-	-
	Zotu132		-	-	-	-	-	-	-	-	-	-	-	-	-	-	-	-	-	-	-	-	-	-	-	-	-	-	-	-	-	1.7	-	-	-	-	-	-	-
	Zotu135		-	-	-	-	-	-	-	-	-	-	-	-	-	-	-	-	-	-	-	-	-	-	-	-	-	-	-	-	0.7	1.1	-	-	-	-	-	-	-
	Zotu106		-	-	-	-	-	-	-	-	-	-	-	-	-	-	-	-	-	-	-	-	-	-	-	-	-	-	-	-	-	1.1	-	-	-	-	-	-	-
	Zotu101		-	-	-	-	-	-	-	-	-	-	-	-	-	-	-	-	-	-	-	-	-	-	-	-	-	-	-	-	-	0.9	-	-	-	-	-	-	-
	Zotu112		-	-	-	-	-	-	-	-	-	-	-	-	-	-	-	-	-	-	-	-	-	-	-	-	-	-	-	-	-	0.9	-	-	-	-	-	-	-
	Zotu201		-	-	-	-	-	-	-	-	-	-	-	-	-	-	-	-	-	-	-	-	-	-	-	-	-	-	-	-	-	0.8	-	-	-	-	-	-	-
	Zotu150		-	-	-	-	-	-	-	-	-	-	-	-	-	-	-	-	-	-	-	-	-	-	-	-	-	-	-	-	-	0.7	-	-	-	-	-	-	-
	Zotu125		-	-	-	-	-	-	-	-	-	-	-	-	-	-	-	-	-	-	-	-	-	-	-	-	-	-	-	0.6	0.5	0.5	-	-	-	-	-	-	-
	Zotu213		-	-	-	-	-	-	-	-	-	-	-	-	-	-	-	-	-	-	-	-	-	-	-	-	-	-	-	-	-	0.5	-	-	-	-	-	-	-
	Zotu215		-	-	-	-	-	-	-	-	-	-	-	-	-	-	-	-	-	-	-	-	-	-	-	-	-	-	-	-	1.3	0.4	-	-	-	-	-	-	-
	Zotu177		-	-	-	-	-	-	-	-	-	-	-	-	-	-	-	-	-	-	-	-	-	-	-	-	-	-	-	0.8	-	0.4	-	-	-	-	-	-	-
	Zotu212		-	-	-	-	-	-	-	-	-	-	-	-	-	-	-	-	-	-	-	-	-	-	-	-	-	-	-	-	-	0.3	-	-	-	-	-	-	-
	Zotu211		-	-	-	-	-	-	-	-	-	-	-	-	-	-	-	-	-	-	-	-	-	-	-	-	-	-	-	0.6	1	0.2	-	-	-	-	-	-	-
	Zotu191		-	-	-	-	-	-	-	-	-	-	-	-	-	-	-	-	-	-	-	-	-	-	-	-	-	-	-	0.7	-	-	-	-	-	-	-	-	-
	Zotu54		-	-	-	-	-	-	-	-	-	-	-	-	-	-	-	-	-	-	-	-	-	-	-	-	-	-	-	-	-	-	1.1	2	-	-	-	-	-
	Zotu123		-	-	-	-	-	-	-	-	-	-	-	-	-	-	-	-	-	-	-	-	-	-	-	-	-	-	-	-	-	-	1.1	0.4	1.5	-	-	-	-
	Zotu216		-	-	-	-	-	-	-	-	-	-	-	-	-	-	-	-	-	-	-	-	-	-	-	-	-	-	-	-	-	-	-	0.1	-	-	-	-	-
	Zotu64		-	-	-	-	-	-	-	-	-	-	-	-	-	-	-	-	-	-	-	-	-	-	-	-	-	-	-	-	-	-	-	-	-	1.8	1.7	0.3	-
	Zotu152		-	-	-	-	-	-	-	-	-	-	-	-	-	-	-	-	-	-	-	-	-	-	-	-	-	-	-	-	-	-	-	-	-	2	1.3	-	-
	Zotu183		-	-	-	-	-	-	-	-	-	-	-	-	-	-	-	-	-	-	-	-	-	-	-	-	-	-	-	-	-	-	-	-	-	-	2.8	0.5	-
	Zotu73		-	-	-	-	-	-	-	-	-	-	-	-	-	-	-	-	-	-	-	-	-	-	-	-	-	-	-	-	-	-	-	-	-	1.0	2.4	0.3	-
	Zotu100		-	-	-	-	-	-	-	-	-	-	-	-	-	-	-	-	-	-	-	-	-	-	-	-	-	-	-	-	-	-	-	-	-	1	0.7	1.4	-
	Zotu72		-	-	-	-	-	-	-	-	-	-	-	-	-	-	-	-	-	-	-	-	-	-	-	-	-	-	-	-	-	-	-	-	-	0.5	2.4	0.1	-
	Zotu120		-	-	-	-	-	-	-	-	-	-	-	-	-	-	-	-	-	-	-	-	-	-	-	-	-	-	-	-	-	-	-	-	-	1	1.7	0.4	-
	Zotu82		-	-	-	-	-	-	-	-	-	-	-	-	-	-	-	-	-	-	-	-	-	-	-	-	-	-	-	-	-	-	-	-	-	-	2	0.3	-
	Zotu194		-	-	-	-	-	-	-	-	-	-	-	-	-	-	-	-	-	-	-	-	-	-	-	-	-	-	-	-	-	-	-	-	-	1.5	0.3	0.6	-
	Zotu121		-	-	-	-	-	-	-	-	-	-	-	-	-	-	-	-	-	-	-	-	-	-	-	-	-	-	-	-	-	-	-	-	-	0.3	2	0.1	-
	Zotu196		-	-	-	-	-	-	-	-	-	-	-	-	-	-	-	-	-	-	-	-	-	-	-	-	-	-	-	-	-	-	-	-	-	1.8	-	0.3	-
	Zotu119		-	-	-	-	-	-	-	-	-	-	-	-	-	-	-	-	-	-	-	-	-	-	-	-	-	-	-	-	-	-	-	-	-	-	1.1	0.1	-
	Zotu113		-	-	-	-	-	-	-	-	-	-	-	-	-	-	-	-	-	-	-	-	-	-	-	-	-	-	-	-	-	-	-	-	-	1.2	-	-	-
	Zotu129		-	-	-	-	-	-	-	-	-	-	-	-	-	-	-	-	-	-	-	-	-	-	-	-	-	-	-	-	-	-	-	-	-	1.2	-	-	-
	Zotu203		-	-	-	-	-	-	-	-	-	-	-	-	-	-	-	-	-	-	-	-	-	-	-	-	-	-	-	-	-	-	-	-	-	0.4	-	0.5	-
	Zotu148		-	-	-	-	-	-	-	-	-	-	-	-	-	-	-	-	-	-	-	-	-	-	-	-	-	-	-	-	-	-	-	-	-	0.7	-	-	-
	Zotu175		-	-	-	-	-	-	-	-	-	-	-	-	-	-	-	-	-	-	-	-	-	-	-	-	-	-	-	-	-	-	-	-	-	-	0.7	-	-
	Zotu185		-	-	-	-	-	-	-	-	-	-	-	-	-	-	-	-	-	-	-	-	-	-	-	-	-	-	-	-	-	-	-	-	-	0.4	-	-	-
	Zotu199		-	-	-	-	-	-	-	-	-	-	-	-	-	-	-	-	-	-	-	-	-	-	-	-	-	-	-	-	-	-	-	-	-	-	-	0.2	-
	Zotu105		-	-	-	-	-	-	-	-	-	-	-	-	-	-	-	-	-	-	-	-	-	-	-	-	-	-	-	-	-	-	-	-	-	-	-	-	0.5
	Zotu217		-	-	-	-	-	-	-	-	-	-	-	-	-	-	-	-	-	-	-	-	-	-	-	-	-	-	-	-	-	-	-	-	-	-	-	-	0.1
