# Supplementary material for: Hybridization and diversity of aquatic macrophyte Sparganium L. (Typhaceae) as revealed by high-throughput nrDNA sequencing
Source: Sci Rep. 2022 Dec 14;12:21610. doi: 10.1038/s41598-022-25954-0 (PMC9750990; doi:10.1038/s41598-022-25954-0)
Supplement: Supplementary file 5 — Supplementary Information 5. [file 41598_2022_25954_MOESM5_ESM.zip]

Archive with 1 entries (1 files):
- Sparganium_ZOTUs.fas
