# Supplementary material for: Hybridization and diversity of aquatic macrophyte Sparganium L. (Typhaceae) as revealed by high-throughput nrDNA sequencing
Source: Sci Rep. 2022 Dec 14;12:21610. doi: 10.1038/s41598-022-25954-0 (PMC9750990; doi:10.1038/s41598-022-25954-0)
Supplement: Supplementary file 5 — Supplementary Information 5. [file 41598_2022_25954_MOESM5_ESM.zip › Sparganium_ZOTUs.fas]

>Zotu1
GAGAAGTCGTAACAAGGTTTCCGTAGGTGAACCTGCGGAAGGATCATTATCGATACCTGACCAAGACGACCCGTGAACTC
GTGAACGAATGTCGGCGGGGCGGGCTCTAGCTCGTTTCGTCGGCCCACCCCGACGTCTCCCCTGCCCTCGGGCGTGGGGG
TCGACGGGGACCACGGACGAACCCCGGCGCGACATGGCGCCAAGGAACACAAGAGAGACGGAAGCGTGGGGACGCCCTTG
GGCGCCCCCTGCGGCCGACCATACTTATACTTAGATGACTCTCGGCAACGGATATCTAGGCTCT
>Zotu2
GAGAAGTCGTAACAAGGTTTCCGTAGGTGAACCTGCGGAAGGATCATTATCGATACCTGACCAAGACGACCCGCGAACTC
GTGAACGAATGTCGGCGCGGCGGGCGCCAGCCCGTTTCGTCGGCCCACCCCGATGTCCCTCCTGCCCTCGGGCATGGGGG
TCGACGGGGACCACGGACGAACCCCGGCGCGACATGGCGCCAAGGAACACAAGAGAGACGGAAGCGTGGGGACGCCCTTG
GGCGCCCCCTGCGGCCGACCATACTTATACTTAGATGACTCTCGGCAACGGATATCTAGGCTCT
>Zotu3
GAGAAGTCGTAACAAGGTTTCCGTAGGTGAACCTGCGGAAGGATCATTATCGATACCTGACCAAGACGACCTGTGAACTC
GTGAACGAATGTCGACGGGGCGGGCTCTAGCCCGTTTCGTTGGCCCAGCCCGGCGTCCCTCTTGCCCTCGGGCATGGGGG
GTCGACAGGGACCACGGACGAACCCCGGCGCGACATGGCGCCAAGGAACACAAGAGAGACGGAAGCGTGGGGACGCCCTT
GGGCGCCCCCTGCAGCCGACCATACTTATACTTAGATGACTCTCGGCAACGGATATCTAGGCTCT
>Zotu4
GAGAAGTCGTAACAAGGTTTCCGTAGGTGAACCTGCGGAAGGATCATTGTCGATACCTGACCAAGACGACCCGCGAACTC
GTGAACGAACGTCGGCGGGGCGGGCGTCAGCTCGTTTCGTCGGCCCTCTCCGACGTCCCTCCCGCCCTCGGGCGCGGGGG
TCGACGGAGACCACGGACGAACCCCGGCGCAACATGGCGCCAAGGAACACAAGAGAGACGGAAGCGTGGGGACGCCCTCG
GGCGCCCCCCGCGGCCGACCAAACTTATACTTAGATGACTCTCGGCAACGGATATCTAGGCTCT
>Zotu5
GAGAAGTCGTAACAAGGTTTCCGTAGGTGAACCTGCGGAAGGATCATTATCGATACCTGACCAAGACGACCCGTGAACTC
GTGAACGAATGTCGGCGGGGCGGGCTCTAGCTCGTTTCGTCGGCCCACCCCGACGTCCCTCCCGCCCTCGGGCGTGGAGG
TCGACGGGGACCACGGACGAACCCCGGCGCGACATGGCGCCAAGGAACACAAGAGAGACGGAAGCGTGGGGACGCCCTTG
GGCGCCCCCCGCGGCCGACCATACTTATACTTAGATGACTCTCGGCAACGGATATCTAGGCTCT
>Zotu6
GTTTCCGTAGGTGAACCTGCGGAAGGATCATTATCGATACCTGACCAAGATGACCCGTGAACTCGTGAACGAATGTCGGC
GGGGCGGGCTCTAGCTCGTTTCGTCGGCCCACCCCGACGTCCCTCCTGCCCTCGGGCGTGGGGGTCGACGGGGACCACGG
ACGAACCCCGGCGCGACGTGGCGCCAAGGAACACAAGAGAGACGGAAGCGTGGGGACGCCCTTTGGGCGCCCCCTGCGGC
CGACCATACTTATACTTAGATGACTCTCGGCAACGGATATCTAGGCTCT
>Zotu7
GAGAAGTCGTAACAAGGTTTCCGTAGGTGAACCTGCGGAAGGATCATTGTCGATACCTGACCAAGACGACCCGCGAACTC
GTGAACAAACGCCGGCGGGGCGGGCGTCAGCTCGTTTCGTCGGCCCTCTCCGACGTCCCTCCCGCCCTCGGGCACGGGGG
TCGACGGAGACCACGGACGAACCCCGGCGCGACATGGCGCCAAGGAACACAAGAGAGACGGAAGCGTGGGGACGCCCTCG
GGCGCCCCCCGCGGCCGACCAAACTTATACTTAGATGACTCTCGGCAACGGATATCTAGGCTCT
>Zotu8
GTTTCCGTAGGTGAACCTGCGGAAGGATCATTATCGATACCTGACCAAGACGACCTGTGAACTCGTGAACGAATGTCGGC
GGGGCGGGCTCTAGCCCGTTTCGTCGGCCCACCCTGACGTCCCTCTTGCCCTCGGGCGTGGGGGTCGACGGGGACCACGG
ACGAACCCCGGCGCGACATGGCGCCAAGGAACACAAGAGAGACGGAAGCGTGGGGACGCCCTTGGGCGCCCCCTGCGGCC
GACCATACTTATACTTAGATGACTCTCGGCAACGGATATCTAGGCTCT
>Zotu9
GAGAAGTCGTAACAAGGTTTCCGTAGGTGAACCTGCGGAAGGATCATTGTCGATACCTGACCAAGACGACCCGCGAACTC
GTGAACGAACGCCGGCGGGGCGGGCGTCAGCTCGTTTCGTCGGCCCTCTCCGATGTCCCTCCTGCCCTCGGGCGCGGGGG
TCGACGGAGACCACGGACGAACCCCGGCGCGACATGGCGCCAAGGAACACAAGAGAGACGGAAGCGTGGGGATGCCCTCG
GGCGCCCCCCGCGGCCGACCAAACTTATACTTAGATGACTCTCGGCAACGGATATCTAGGCTCT
>Zotu10
GTTTCCGTAGGTGAACCTGCGGAAGGATCATTATCGATACCCGACCAAGACGACCCGCGAACTCGTGAACGAACGTCGGC
GGGGCGGGCATCTGCCCGTTTTGTCGGCCCACCCCGTCGTCCCTCCTGCCCTCGGGCGTGGGGGTCGACGGGGACCACGG
ACGAACCCCGGCGCGACATGGCGCCAAGGAACACAAGAGAGACGGAAGCGTGGGGACGCCCTTGGGCGCCCCTTGCGGCC
GACCATACTTATACTTAGATGACTCTCGGCAACGGATATCTAGGCTCT
>Zotu11
GAGAAGTCGTAACAAGGTTTCCGTAGGTGAACCTGCGGAAGGATCATTATCGATACCTGACCAAGACGACCCGTGAACTC
GTGAACGAATGTCGGCGGGGCGGGCTCTAGCTCGTTTTGTCGGCCCACCCCGACGTCTCTCCTGCCCTCGGGCGTGGGGG
TCGACGGGGACCACGGACGAACCCCGGCGCGACATGGCGCCAAGGAACACAAGAGAGACGGAAGCGTGGGGACGCCCTTG
GGCGCCCCCTGCGGCCGACCATACTTATACTTAGATGACTCTCGGCAACGGATATCTAGGCTCT
>Zotu12
GAGAAGTCGTAACAAGGTTTCCGTAGGTGAACCTGCGGAAGGATCATTATCGATACCTGACCAAGATGACCCGTGAACTC
GTGAACGAATGTCGGCGGGGCGGGCTCTAGCTCGTTTCGTCGGCCCACCCCGACGTCCCTCCTGCCCTCGGGCGTGGGGG
TCGACGGGGACCACGGACGAACCCCGGCGCGACGTGGCGCCAAGGAACACAAGAGAGACGGAAGCGTGGGGACGCCCTTT
GGGCGCGCCCTGCGGCCGACCATACTTATACTTAGATGACTCTCGGCAACGGATATCTAGGCTCT
>Zotu13
GAGAAGTCGTAACAAGGTTTCCGTAGGTGAACCTGCGGAAGGATCATTATCGATACCTGACCAAGACGACCCGTGAACTC
GTGAACGAATGTTGGCGGGGCGGGCGCTAGCCCGTTTTGTCGGCCCACCCCGACGCCCCCCTTGCCCTCGGGCGTGGGGG
TCGGCGGGGACCACGGACGAACCCCGGCGCGACATGGCGCCAAGGAACACAAGAGAGACGGAAGCGTGGGGACGCCCTTG
GGCGCCCCCTGCGGCCGACCATACTTATTACTTAGATGACTCTCGGCAACGGATATCTAGGCTCT
>Zotu14
GTTTCCGTAGGTGAACCTGCGGAAGGATCATTATCGATACCCGACCAAGACGACCCGCGAACTCGTGAACGAACGTCGGC
GGGGCGGGCATCTGCCCGTTTCGTCGACCCACCCCGATGTCCCTCCTGCCCTCGGGCGTGGGGGTCGACGGGGACCACGG
ACGAACCCCGGCGCGACATGGCGCCAAGGAACACAAGAGAGACGGAAGCGTGGGGACGCCCTTGGGCGCCCCCTGCGGCC
GACCATACTTATACTTAGATGACTCTCGGCAACGGATATCTAGGCTCT
>Zotu15
GTTTCCGTAGGTGAACCTGCGGAAGGATCATTATCGATACCCGACCAAGACGACCCGCGAACTCGTGAATGAACGTCGGC
GGGGCGGGCATCTGCCCGTTTCGTCGGCCCACCCCGACGTCCCTCCTGCCCTCGGGCGTGGGGGTCGACGGGGACCACGG
ACGAACCCCGGCGCGACATGGCGCCAAGGAACACAAGAGAGACGGAAGCGTGGGGACGCCCCCCTTGGGCGCCCCCTGCG
GCCGACCATACTTATACTTAGATGACTCTCGGCAACGGATATCTAGGCTCT
>Zotu16
GTTTCCGTAGGTGAACCTGCGGAAGGATCATTATCGATACCTGACCAAGATGACCCGTGAACTCGTGAACGAATGTCGGC
GGGGCGGGCTCTAGCTCGTTTCGTCGGCCCACCCCGACGTCCCTCCTGCCCTCGGGCGTGGGGGTCGACGGGGACCACGG
ACGAACCCCGGCACGACGTGGCGCCAAGGAACACAAGAGAGACGGAAGCGTGGGGACGCCCTTTGGGCACCCCCTGCGGC
CGACCATACTTATACTTAGATGACTCTCGGCAACGGATATCTAGGCTCT
>Zotu17
GAGAAGTCGTAACAAGGTTTCCGTAGGTGAACCTGCGGAAGGATCATTGTCGATACCTGACCAAGACGACCCGCGAACTC
GTGAACGAACGCCGGCGGGGCGGGCGTCAGCTCGTTTCGTCGGCCCTCTCCGACGTCCCTCCTGCCCCTCGGGCGCGGGG
GACGACGGAGACCACGGACGAACCCCGGCGTGACATGGCGCCAAGGAACACAAGAGAGACGGAAGCGTGGGGACGCCCTC
GGGCGCCCCCCGCGGCCGACCAAACTTATACTTAGATGACTCTCGGCAACGGATATCTAGGCTCT
>Zotu18
GTTTCCGTAGGTGAACCTGCGGAAGGATCATTATCGATACCTGACCAAGATGACCCGTGAACTCGTGAACGAATGTCGGC
GGGGCGGGCTCTAGCTCGTTTCGTCGGCCCACCCCGACGTCCCTCCTGCCCTCGGGCGTGGGGGTCGACGGGGACCACGG
ACGAACCCCGGCGCGACATGGCGCCAAGGAACACAAGAGAGACGGAAGCGTGGGGACGCCCTTTGGGCGCCCCCTGCGGC
CGACCATACTTATACTTAGATGACTCTCGGCAACGGATATCTAGGCTCT
>Zotu19
GTTTCCGTAGGTGAACCTGCGGAAGGATCATTATCGATACCTGACCAAGACGACCCGTGAACTCGTGAACGAATGTTGGC
GGGGCGGGCGCTAGCCCGTTTTGTCGGCCCACCCCGACGCCCCCCTTGCCCTCGGGCGTGGGGGTCGGCGGGGACCACGG
ACGAACCCCGGCGCGACATGGCGCCAAGGAACACAAGAGAGACGGAAGCGTGGGGACGCCCTTGGGCGCCCCCTGCGGCC
GACCAGACTTATTACTTAGATGACTCTCGGCAACGGATATCTAGGCTCT
>Zotu20
GTTTCCGTAGGTGAACCTGCGGAAGGATCATTGTCGATACCTGACCAAGACGACCCGCGAACTCGTGAACGAACGTCGGC
GGGGCGGGCGTCAGCTCGTTTCGTCGGCCCTCTCCGACGTCCCTCCCGCCCTCGGGCGCGGGGGTCGACGGAGACCACGG
ACGAACCCCGGCGCAACATGGCGCCAAGGAACACAAGAGAGACGGAAGCGTGGGGACGCCCTCGGGCGCCCCCCGCGGCA
GACCAAACTTATACTTAGATGACTCTCGGCAACGGATATCTAGGCTCT
>Zotu21
GTTTCCGTAGGTGAACCTGCGGAAGGATCATTATCGATACCCGACCAAGACGACCCGCGAACTCGTGAACGAACGTCGGC
GGGGCGGGCATCTGCCCGTTTCGTCGGCCCACCCCGACGTCCCTCCTGCCCTCGGGCGTGGGGGTCGACGGGGACCATGG
ACGAACCCCGGCGCGACATGGCGCCAAGGAACACAAGAGAGACGGAAGCGTGGGGACGCCCCCCTTGGGCGCCCCCTGCG
GCCGACCATACTTATACTTAGATGACTCTCGGCAACGGATATCTAGGCTCT
>Zotu22
GTTTCCGTAGGTTAACCTGCAGAAGGATCATTATCGATACCTGACCAAGACGACCCGCGAACTCGTGAACGAACGTCGGC
AGGGTGGGCATTAGCCCGTTTCGTCTGCCCACCCCGACATCCCTCCTGCCATAAGGGCGTGGGGGTCGACGGGGACCACG
GGCGAACCCCGGTGCGGCATGGTGCCAAGGAACACAAGAGAGACGGAAGCGTGGGGACGCCCTTGGGCGCCCCCTGCGGC
CGACCATACTTATACTTTGATAACTCTCATAAACGGATATCTAGGCTCT
>Zotu23
GAGAAGTCGTAACAAGGTTTCCGTAGGTGAACCTGCGGAAGGATCATTGTCGATACCTGACCAAGACGACCCGCGAACTC
GTGAACGAACGCCGGCGGGGCGGGCGTCAGCTCGTTTCGTCGGCCCTCTGCGACGTCCCTCCCGCCCTCGGGCGCGGGGG
TCGACGGAGACCACGGACGAACCCCGGCGCGACATGGCGCCAAGGAACACAAGAGAGACGGAAGCGTGGGGACGCCCTCG
GGCGCCCCCCGCGGCCGACCAAACTTATACTTAGATGACTCTCGGCAACGGATATCTAGGCTCT
>Zotu24
GTTTCCGTAGGTGAACCTGCGGAAGGATCATTATCGATACCCGACCAAGACGACCCGCGAACTCGTGAACGAACGTCGGC
GGGGCGGGCATCTGCCCGTTTCGTCGGCCCACCCCGACGTCCCTCCTGCCCTCGGGCGTGGGGGTCGACGGGGACCACGG
ACGAACCCCGGCGCGACATGGCGCCAAGGAACACAAGAGAGACGGAAGCGTGGGGACGCCCCCCTTGGGCGCCCCCTGCG
GCCGACCATACTTATACTTAGATGACTCTCGGCAACGGATATCTAGGCTCT
>Zotu25
GTTTCCGTAGGTGAACCTGCGGAAGGATCATTGTCGATACCTGACCAAGACGACCCGCGAACTCGTGAACGAACGTCGGC
GGGGCGGGCGTCAGCTCGTTTCGTCGGCCCTCTTCGACGTCCCTCCCGCCCTCGGGCGCGGGGGGTCGACGGAGACCACG
AACGAACCCCGGCGCGACATGGCGCCAAGGAACACAAGAGAGACGGAAGCGTGGGGACGCCCTCGGGCGCCCCCCGCGGC
CGACCACACTTATACTTAGATGACTCTCGGCAACGGATATCTAGGCTCT
>Zotu26
GTTTCCGTAGGTTAACCTGCAGAAGGATCATTATCGATACCTGACCAAGACGACCCGCGAACTCGTGAACGAACGTCGGC
AGGGTGGGCATTAGCCCGTTTCATCTGCCCACCCCGACGTCCCTCCTGCCATAAGGGCGTGGGGGTCGACGGGGACCACG
GGCGAACCCCGGTGCGGCATGGTGCCAAGGAACACAAGAGAGACGGAAGCGTGGGGACGCCCTTGGGCGCCCCCTGCGGC
CGACCATACTTATACTTTGATAACTCTCATAAACGGATATCTAGGCTCT
>Zotu27
GTTTCCGTAGGTGAACCTGCAGAAGTATCATTGTCGATACCTGACCAAGACGACTCGCGAACTCGTGAACGAACGTCGGC
GGGGCGGGCGTCAGCTCGTTTCGTCGACCCTCTCCGATGTCCCTACTGCCCTCGGGCGCAGGGGTCGACAGAGATCACGG
ACGAACCCCGGCGCAAAATGGCGCCAAGGAACACAAGAGAGACGGAAGCGTGGGGACGCCCTCGGGCGCCCCCCGCGGTC
GACCAAACTTATACTTAGATGACTCTCGGCAACGGATATCTAGGCTCT
>Zotu28
GTTTCCGTAGGTGAACCTACGGAAGGATCATTGTCGATACCTGACTAAGATGACCCGCGAACTCGTGAACGAATGCCGGT
AGGGCGGGTGTCAGCTCATTTCGTTGGCCCTCCTGTCCTCGGGCGCGGGGGTCGACAGAGACCATGGACGAATCCCGGCA
CGACATGGCGCCAAGGAACACAAGAGAGACGGAAGTGTGGGGACGCCCTTGGGCGCCCCTCGTGACCGACCATACTTATA
CTTAGATGATTCTCGACAACAGATATCTAGGCTCT
>Zotu29
GTTTCCGTAGGTGAACCTGCGGAAGGATCATTATCGATACCTGACCAAGACGACCGTGAACTCGTGAACGAATGTCGGCG
GGGCGGGCTCTAGCTTGTTTCGTCGACCCGCCCCGACGTCCCTCCTGCCCTCGGGCGTGGGGGTCGACGGGGACCACGGA
CGAACCCCTGCGGCCGACCATACTTTACTTAGATGACTCTCGGCAACGGATATCTAGGCTCT
>Zotu30
GTTTCCGTAGGTGAACCTGCAGAAGTATCATTGTCGATACCTGACCAAGATGACTCGCGAACTCGTGAACGAACGTCGGC
GGGGCGGGCGTCAGCTCGTTTCGTCGACCCTCTCCGATGTCCCTACTGCCCTCGGGCGCAGGGGTCGACAGAGATCACGG
ACGAACCCCGGCGCAAAATGGCGCCAAGGAACACAAGAGAGACGGAAGCGTGGGGACGCCCTCGGGCGCCCCCCGTGGTC
GACCAAACTTATACTTAGATGACTCTCGGCAACGGATATCTAGGCTCT
>Zotu31
GTTTCCGTAGGTGAACCTGCAAAAGTATCATTGTCGATACCTGACCAAGACGACTCGCGAACTCGTGAACGAACGTCGGC
GGGGCGGGCGTCAGCTCATTTCGTCGACCCTCTCCGATGTCCCTCCTGCCCTCGGGCGCAGGGGTCGACGGAGATCACGG
ACGAACCCCGGCGCAAAATGGCGCCAAGGAACACAAGAGAGACGGAAGTGTGGGGACGCCCTCGGGCGCCCCCCGCGGTC
GACCAAACTTATACTTAGATGACTCTCGGCAACGGATATCTAGGCTCT
>Zotu32
GTTTCCGTAGGTGAACCTGCGGAAGGATCATTATCGATACCTGACCAAGATGACCCGTGAACTCGTGAACGAATGTCGGC
GGGGCGGGCTCTAGCTCGTTTCGTCGGCCCACCCCGACGTCCCTCCTGCCCTCGGGCGTGGGGGTCGACGGGGACCACGG
ACGAACCCCGGCGCGACATGGCGCCAAGGAACACAAGAGAGACGGAAGCGTGGGGACGCCCTTTGGGCACCCCCTGCGGC
CGACCATACTTATACTTAGATGACTCTCGGCAACGGATATCTAGGCTCT
>Zotu33
GTTTCCGTAGGTGAACCTGCGGAAGGATCATTATCGATACCCGACCAAGACGACCCGCGAACTCGTGAACGAACGTCGGC
GGGGCGGGCATCTGCCCGTTTCGTCGGCCCACCCCGTCGTCCCTCCTGCCCTCGGGCGTGGGGGTCGACGGGGACCACGG
ACGAACCCCGGCGCGACATGGCGCCAAGGAACACAAGAGAGACGGAAGCGTGGGGACGCCCTTGGGCGCCCCCTGCGGCC
GACCATACTTATACTTAGATGACTCTCGGCAACGGATATCTAGGCTCT
>Zotu34
GTTTCCGTAGGTGAACCTACGGAAGGATCATTGTCGATACCTGACTAAGACGACCCGCGAACTCGTGAACGAATGCCGGT
AGGGCGGGTGTCAGCTCATTTCGTTGGCCCTCCTGTCCTCGGGCGCGGGGGTCGACAGAGACCATGGACGAATCCCGGCA
CGACATGGCGCCAAGGAACACAAGAGAGACGGAAGTGTGGGGACGCCCTTGGGCGCCCCTCGTGACCGACCATACTTATA
CTTAGATGATTCTCGACAACAGATATCTAGGCTCT
>Zotu35
GAGAAGTCGTAACAAGGTTTCCGTAGGTGAACCTGCGGAAGGATCATTGTCGATACCTGACCAAGACGACCCGCGAACTC
GTGAACGAACGCCGGCGGGGCGGGCGTCAGCTCGTTTCGTCGGCCCTCTGCGACGTCCCTCCCGCCCTCGGGCGCGGGGG
TCGACGGAGACCACGGACGAACCCCGGCGCGACATGGCGCCAAGGAACACAAGAGAGACGGAAGCGTGGGGATGCCCTCG
GGCGCCCCCCGCGGCCGACCAAACTTATACTTAGATGACTCTCGGCAACGGATATCTAGGCTCT
>Zotu36
GTTTCCGTAGGTGAACCTGCGGAAGGAGCATTATCGATACCTGACCAAGACGACCGTGAACTCGTGAACGAATGTCGGCG
GGGCGGGCTCTAGCTTGTTTCGTCGACCCGCCCCGACGTCCCTCCTGCCCTCGGGCGTGGGGGTCGACGGGGACCACGGA
CGAACCCCTGCGGCCGACCATACTTTACTTAGATGACTCTCGGCAACGGATATCTAGGCTCT
>Zotu37
GTTTCCGTAGGTGAACCTGCGGAAGGATCATTTTCGATACCTAACCAAGACGACCAGCGAACTCGTGAACGAACGCCAGC
GGGGCGGGCGTCAGCTCGTTTCGTCAGCCCTCTCCGGCGTCCCTCCCACCCTCAGGCACGGGGGTTGACGGAGACCACTG
ATGAACCCCGGCGCGACATGGCGCCAAGGAACACAGGAGAGACGGAAGCGTGGGGACGCCCTTGGGCGCCCCCTGCGGCT
GATCAAAACTTATACTTAGATGACTCTCGGCAACGGATATCTAGGCTCT
>Zotu38
GTTTCCGTAGGTGAACCTGCGGAAGGATCATTATCGATACCTGACCAAGACGACCCGTTAACTCGTGAACGAATGTCGGC
AAGGCGGGCTCTAGCTCGTTTCGTCGGCTCACCCCGACGTCCCTCTTGCCCTCGGGCGTGGGGGTCGACGGGGACCACGG
ACGAACCCCGGCGCGACATGGCGCCAAGGAACACAAGAGAGACGGAAGCGTGGGGACGCCCTTGGGTGCCCCCTGCGGTC
GACCATACTTATACTTAGATGACTCTCGGCAACGGATATCTAGGCTCT
>Zotu39
GTTTCCGTAGGTGAACCTGCGGAAGGATCATTGTCGATACCTGACCAAGACGACCCGCGAACTCGTGAACGAACGTCGGC
GGGGCGGGCGTCAGCTTGTTTCGTCAGCCCTCTCCGACGTTCTTCCCGCCCTCGGGCGCGGGGGGTCGACGGAGACCACG
GATGAACCCCGGCGCGACATGGCGCCAAGGAACACAAGAGAGACGGAAGCGTGGGGACTCCCTCGGGCGCCCCCCGCGGT
CGACCAAACTTATACTTAGATGACTCTCGGCAACGGATATCTAGGCTCT
>Zotu40
GAGAAGTCGTAACAAGGTTTCCGTAGGTGAACCTGCGGAAGGATCATTGTCGATACCTGACCAAGACGACCCGCGAACTC
GTGAACGAACGCCGGCGGGGCGGGCGGCAGCTCGTTTCGTCGGCCCTCTCCGACGTCCCTCCCGCCCTCGGGCGCGGGGG
TCGACGGAGACCACGGACGAACCCCGGCGCGACATGGCGCCAAGGAACACAAGAGAGACGGAAGCGTGGGGATGCCCTCG
GGCGCCCCCCGCGGCCGACCAAACTTATACTAAGATGACTCTCGGCAACGGATATCTAGGCTCT
>Zotu41
GAGAAGTCGTAACAAGGTTTCCGTAGGTGAACCTGCGGAAGGATCATTGTCGATACCTGACCAAGACGACCCGCGAACTC
GTGAACGAACGCCGGCGGGGCGGGCGTCAGCTCGTTTCGTCGGCCCTCTCCGACGTCCCTCCTGCCCCTCGGGCGCGGGG
GACGACGGAGACCACGGACGAACCCCGGCGTGACATGGCGCCAAGGAACACAAGAGAGACGGAAGCGTGGGGATGCCCTC
GGGCGCCCCCCGCGGCCGACCAAACTTATACTTAGATGACTCTCGGCAACGGATATCTAGGCTCT
>Zotu42
GTTTCCGTAGGTTAACCTGCAGAAGGATCATTATCGATACCTGACCAAGACGACCCGCGAACTCGTGAACGAACGTCGGC
AGGGTGGGCATTAGCCCGTTTCGTCTGCCCACCCCGACATCCCTCCTGCCATAAGGGCGTGGGGGTCGACGGGGACCACG
GGCGAACCCCGGTGCGGCATGGTGCCAAGGAACACAAGAGAGACGGAAGCGTGGGGACGCCCTTGGGCGCCCCCTGCGGC
CGACCATACTTATACTTAGATGACTCTCGGCAACGGATATCTAGGCTCT
>Zotu43
GTTTCCGTAGGTGAACCGGCAGAAGGATCATTATCGATACCCGACCAAGACGACCCGTGAACTCGTGAACGAACGTCGGC
GGGGCGGGCATCAGCTTGTTTCGTCGGCCCACCCCGACGTCCCTCATGCCCTCGGGCGCGGGGGGTCGACGGGAACCACG
GACGAACCCCGGCGTGACATGGCGCCAAGGAACACAAGAGAGACGGAAGCGTGGGGACGCCCTTGGGCTCGCCCCCTGCG
GCCGACCATATTTATACTTTAGATGACTCTCGACAATGGATATCTAGGCTCT
>Zotu44
GTTTCCGTAGGTGAACCTGCGGAAGGATCATTTTCGATACCTAACCAAGACGACCAGCGAACTCGTGAACGAACGCCAGC
GGGGCGGGCGTCAGCTCGTTTCGTCAGCCCTCTCCGGCGTCCCTCCCACCCTCAGGCACGGGGGTTGACGGAGACCACTG
ATGAACCCCGGCGCGACATGGCGCCAAGGAACACAGGAGAGACGGAAGCGTGGGGATGCCCTTGGGCGCCCCCTGCGGCT
GATCAAAACTTATACTTAGATGACTCTCGGCAACGGATATCTAGGCTCT
>Zotu45
GTTTCCATAGGTGAACCTGCGGAAGGATCATTGTCGATACCTGACCAAGACGACCCGCGAACTCGTGAACGAACGCCGGC
GGGGCGGGCGTCAGCTCGTTTCGTCGGCCCTCTCCGATGTCCCTCTCGCCCTCGGGCGCGGGGGTCGACGGAGACCACGG
ATGAACCCCGGCACGACATGGCGCCAAGGAACACAAGAGAGACGGAAGCGTGGGGATGCCCTCAGGCGCCCCCCGTGGCC
GACCAAACTTATACTTAGATGGCTCTCGGCAATGGATATCTAGGCTCT
>Zotu46
GTTTCCGTAGGTTAACCTGCGGAAGGATCATTATCGATACATGACCAAGACGACCCGTGAACTCGTGAACGAATGTCGGC
GGGGCGGGCGCTAGCCCGTTTCGTCGGCCCACCCCGACGTCCCCCTTGCCCTCGGGTGTGGGGGTCGACGGGGACCACGG
ACGAACCCCGGCGCGACATGGCGCCAAGGAACACAAGAGGGACGGAAGCGTGGGGACGCCCTTGGGCGCCCCCTGCGGCT
GACCATACTTATACTTAGATGAGTCTCTGCAACGAATATCTAGGCTCT
>Zotu47
GTTTCCGTAGGTGAACCTGCGGAAGGATCATTATCGATACCCGACCAAGACGACCCGCGAACTCGTGAACGAACGTCGGC
GGGGTGGGCATCTGCCCGTTTCGTCGGACCACCCCAACGTCCCTCCTGCCCTCGGGCGTGGGGGTCGACGGGGACCACGA
ACGAACCCCGGCGCGACATGGCGCCAAGGAACACAAGAGAGACGGAAGCGTGGGGACGCCCTTGGGCGCCCCCTGCGGCC
GACCATACTTATACTTAGATGACTCTCGGCAACGGATATCTAGGCTCT
>Zotu48
GAGAAGTCGTAACAAGGTTTCCGTAGGTGAACCTGCGGAAGGATCATTGTCGATACCTGACCAAGACGACCCGCGAACTC
GTGAACGAACGTCGGCGGGGCGGGCGTCAGCTCGTTTCGTCGGCCCTCTTCGACGTCCCTCCCGCCCTCGGGCGCGGGGG
GTCGACGGAGACCACGAACGAACCCCGGCGCGACATGGCGCCAAGGAACACAAGAGAGACGGAAGCGTGGGGACGCCCTC
GGGCGCCCCCCGCGGCCGACCAAACTTATACTTAGATGACTCTCGGCAACGGATATCTAGGCTCT
>Zotu49
GAGAAGTCGTAACAAGGTTTCCGTAGGTGAACCTGCGGAAGGATCATTGTCGATACCTGACCAAGACGACCCGCGAACTC
GTGAACGAACGCCGGCGGGGCGGGCGGCAGCTCGTTTCGTCGGCCCTCTCCGACGTCCCTCCCGCCCTCGGGCGCGGGGG
TCGACGGAGACCACGGACGAACCCCGGCGCGACATGGCGCCAAGGAACACAAGAGAGACGGAAGCGTGGGGATGCCCTCG
GGCGCCCCCCGCGGCCGACCAAACTTATACTTAGATGACTCTCGGCAACGGATATCTAGGCTCT
>Zotu50
GTTTCCGTAGGTGAACCTGCGGAAGGATCATTATCGATACCTGACCAAGATGACCCGTGAACTCGTGAACGAATGTTGGC
GGGGCGGGCGCTAGCCCGTTTCATCGGCCCACCCCGACGTCCCTCCTGCCCTCGGGCGTGGGGGTCGACGAGGACCACGG
ACGAACCCCGGCGCGACATGGCGCCAAGGAACACAAGAGAGACGGAAGCATGGGGACGCGCTTGGGCCCCCCCTGTGGCC
GACCATATACTTAGATGACTCTCAGCAATGGATATCTAGGCTCT
>Zotu51
GTTTCCGTAGGTGAACCTGCGGAAGGATCATTATCGATACCTGACCAAGATGACCCGTGAACTCGTGAACGAATGTCGGC
GGGGCGGGCTCTAGCTTGTTTCGTCGACCCGCCCCGACGTCCCTCCTGCCCTCGGGCGTGGGGGTCGACGGGGACCACGG
ACGAACCCCTGCGGCCGACCATACTTTACTTAGATGACTCTCGGCAACGGATATCTAGGCTCT
>Zotu52
GTTTCCGTAGGTGAACCTACGGAAGGATCATTGTCGATACCTGACCAAGACGACCCCCGAACTCGTGAACGAACGCCGGC
GGGGCGGGCGTCAGCTCGTTTCGTCAGCCCTCTCCGACGTCCCTCCCGCCCTCGGGCGCGGGGGTCGACGGAGACCATGG
ACGAACCCTGGCACGACATGGCGCCAAGGAACACAAGAGAGACGGAAGCATGGGGACGCCCTCGGGCGCCCCCCGCGGCC
GACCAAACTTATACTTAGTGACTCTCGGCAACGAATATCTAGGCTCT
>Zotu53
GTTTCCGTAGGTGAACCTGCAGAAGTATCATTGTCGATACCTGACCAAGACGACTCGCGAACTCGTGAACGAACGTCGGC
GGGGCGGGCGTCAGCTCGTTTCGTCGACCCTCTCCGATGTCCCTACTGCCCTCGGGCGCAGGGGTCGACAGAGATCACGG
ACGAACCCCGGCGCAAAATGGCGCCAAGGAACACAAGAGAGACGGAAGCGTGGGGACGCCCTCGGGCGCCCCCCGCGGTC
GACCAAACTTATACTTAGATGACTCTCAGCAATGGATATCTGGGCTCT
>Zotu54
GAGAAGTCGTAACAAGGTTTCCGTAGGTGAACCTGCGGAAGGATCATTGTCGATACCTGACCAAGACGACCCGCGAACTC
GTGAACGAACGTCGGCGGGGCGGGCGTCAGCTCGTTTCGTCGGCCCTCTCCGACGTCCCTCCCGCCCTCGGGCGCGGGGG
TCGACGGAGACCACGGACGAACCCCGGCGCGACATGGCGCCAAGGAACACAAGAGAGACGGAAGCGTGGGGATGCCCTCG
GGCGCCCCCCGCGGCCGACCAAACTTATACTAAGATGACTCTCGGCAACGGATATCTAGGCTCT
>Zotu55
GTTTCCGTAGGTGAACCTGCGGAAGGATCATTATCGATACCCGACCAAGACGACCCGCGAACTCGTGAACGAACGTCGGC
AGGGTGGGCATTAGCCCGTTTCGTCTGCCCACCCCGACATCCCTCCTGCCATAAGGGCGTGGGGGTCGACGGGGACCACG
GGCGAACCCCGGTGCGGCATGGTGCCAAGGAACACAAGAGAGACGGAAGCGTGGGGACGCCCTTGGGCGCCCCCTGCGGC
CGACCATACTTATACTTTGATAACTCTCATAAACGGATATCTAGGCTCT
>Zotu56
GAGAAGTCGTAACAAGGTTTCCGTAGGTGAACCTGCGGAAGGATCATTATCGATACCTGACCAAGACGACCTGTGAACTC
GTGAACGAATGTCGACGGGGCGGGCTCTAGCCCGTTTCGTCAGCCCACCCCGGCGTCTCTCTTGCCCTCGGGCATGGGGG
GTCGACGGGGACCACGGACGAACCCCGGCGCGACATGGCGCCAAGGAACACAAGAGAGACGGAAGCGTGGGGACGCCCTT
GGGCGCCCCCTGCGGCCGACCATACTTATACTTAGATGACTCTCGGCAACGGATATCTAGGCTCT
>Zotu57
GTTTCCGTAGGTGAACCTGCGGAAGGATCATTATCGATACCCGACCAAGACGACCCGCGAACTCGTGAACGAACGTCGGC
GGGGCGGGCATCTGCCCGTTTCGTCGGCCCACCCCGTCGTCCCTCCTGCCCTCGGGCGTGGGGGTCGACGGGGACAACGG
ACGAACCCCGGCGCGACATGGCGCCAAGGAACACAAGAGAGACGGAAGCGTGGGGACGCCCTTGGGCGCCCCCTGCGGCC
GACCATACTTATACTTAGATGACTCTCGGCAACGGATATCTAGGCTCT
>Zotu58
GTTTCCGTAGGTGAACCTGCGGAAGGATCATTGTCGATACCTGACCAAGACGACCCGCGAACTCGTGAACGAACGTCGGC
GGGGCGGGCGTCAGCTCGTTTCGTCGGCCCTCTCCGACGTCCCTCCCGCCCTCGGGCGCGGGGGTCGACGGAGACCACGG
ACGAACCCCGGCGCAACATGGCGCCAAGGAACACAAGAGAGACGGAAGCGTGGGGACGCCCTCGGGCGCCCCCCGCGGCC
GACCAAACTTATACTTAGATGACTCTCAGCAATGGATATCTGGGCTCT
>Zotu59
GTTTCCGTAGGTGAACCTGCGGAAGGATCATTATCGATACCTGACCAAGACGACCCGTGAACTCGTGAACGAATGTCGGC
GGGGCAGGCTCTAGCTCGTTTCGTCGGCCCACCCCGACGTCCCTCCTGCCCTCGGGCGTGGGGGTCGATGGGGACCACGG
ACGAACCCCGGTGCGACATGGCGCCAAGGAACACAAGAGAGACGGAAGCGTGGGGACGCCATTGGGCGCTCCCTGCGGCC
GACCATACTTATACTTAGATGACTCTCGGCAACGGATATCTAGGCTCT
>Zotu60
GAGAAGTCGTAACAAGGTTTCCGTAGGTGAACCTGCGGAAGGATCATTATCGATACCTGACCAAGACGACCCGTGAACTC
GTGAACGAATGACGACGGGGCGGGCTCTAGCCCGTTTCGTCGGCCCACCCCGGCGTCCCTCCTGCCCTCGGGGGTGGGGG
TCGACGGGGACCACGGATGAACCCCGGCGCGACATGGCGCCAAGGAACACAAGAGAGACGGAAGCGTGGGGACGCCCTTG
GGCGCCCCCTGCGGCCGACCATACTTATACTTAGATGACTCTCGGCAACGGATATCTAGGCTCT
>Zotu61
GTTTCCGTAGGTGAACCTGCGGAAGGATCATTATCGATACCTGACCAAGACGACCCGTTAACTCGTGAACGAATGTCGGC
AAGGCGGGCTCTAGCTCGTTTCGTCGGCTCACCCCGACGTCCCTCTTGCCCTCGGGCGTGGGGGTCGACGGGGACCACGG
ACGAACCCCGGCGCGACATGGCGCCAAGGAACACAAGAGAGACGGAAGCGTGGGGACGCCCTTGGGTGCCCCCTGCGGTC
GACCATACTTATACTTAAATGACTCTCGGCAACGGATATCTAGGCTCT
>Zotu62
GAGAAGTCGTAACAAGGTTTCCATAGGTGAACCAGCAGAAGGATCATTATCGGTACCTGATCAAGATGACCTGTGAACTC
GTGAACGAACATTGGTAGGGTGGCCGCCAGCCATTTCGTCGGCCCACCCCGATGTTCCTCATACCCTAGGGCGTGGGGGT
CGATGGGGACCACAGACGAACCCCGGCGTGACATGGCACCAAGGAATACAAGAGAGACAGAAGCGTGGGGACGCCCTTGG
GCGCCCCCTGCGGCCACCAATACTTATACTTAGATGACTCTCGGCAACGGATATCTAGGCTCT
>Zotu63
GTTTTCATAGGTGAACCTGCGGAAGGATCATTGTCGATACCTGACCAAGACGACCCGCGAACTCGTGAACGAACGCCGGC
GGGGCGGGCGCCAGCTCATTTCGTCGGCCCTCTCTGATGTCCCTCCTGCCCTCGGGCGCGGGGGTCGACGGAGACCATGG
ACGAACCCCGACGCGACATGGTGCCAAGGAACACAAGAGAGACGGAAGCATGGGGACGCCCTTGGGCGCCCCCCGCGGCC
GACCAAACTTATACTTAGATGACTCTCGGCAACGGATATCTAGGCTCT
>Zotu64
GTTTCCGTAGGTGAACCTGCGGAAGGATCATTGTCGATACCTGACCAAGACGACCCGCGAACTCGTGAACGAATGCCGGT
AGGGCGGGTGTCAGCTCATTTCGTTGGCCCTCCTGTCCTCGGGCGCGGGGGTCGACAGAGACCATGGACGAATCCCGGCA
CGACATGGCGCCAAGGAACACAAGAGAGACGGAAGTGTGGGGACGCCCTTGGGCGCCCCTCGTGACCGACCATACTTATA
CTTAGATGATTCTCGACAACAGATATCTAGGCTCT
>Zotu65
GAGAAGTCGTAACAAGGTTTCCGTAGGTGAACCTGCGGAAGGATCATTATCGATACCTGACCAAGACGACCTGTGAACTC
GTGAACGAATGTCGACGGGGCGGGCTGTAGCCCGTTTCGTCGGCCCACCCCGGCGTCCCTCCTGCCCTCGGGCATGGGTG
TCGACGGGGACCACGGATGAACCCCGGCGCGACATGGCGCCAAGGAACACAAGAGAGACGGAAGCGTGGGGACGCCCTTG
GGTGCCCCCTGCGGCCGACCATACTTATACTTAGATGACTCTCGGCAACGGATATCTAGGCTCT
>Zotu66
GTTTCCGTAGGTGAACCTGCGGAAGGATCATTATCGATACCTGACCAAGACGACCCGCGAACTCGTGAACGAACACCGGC
GGGGCGGGCATCAGCCCGTTTCGTCGGCCCACCCCGACGTCCCTCCTGCCCTAAGGGCGTGGGGGTTGACGGGGACCATG
GACGAACCCCGATGCGGCATGGCGCCAAGGAACACAAGAGAGACGGAAGTGTGGGGACGCCCTTGGGCGCCCCCTGCGGC
CGACCATACTTATACTTAGATGACTCTCGGCAACGGATATCTAGGCTCT
>Zotu67
GTTTCCGTAGGTGAACCTGCAGAAGTATCATTGTCGATACCTGACCAAGACGACTCGCGAACTCGTGAACGAACGTCGGC
GGGGCGGGCGTCAGCTCGTTTCGTCGACCCTCTCCGATGTCCCTACTGCCCTCGGGCGCAGGGGTCGACAGAGATCACGG
ACGAACCCCGGCGCAAAATGGCGCCAAGGAACACAAGAGAGACGGAAGCGTGGGGACGCCCTCGGGCGCCCCCCGCGGCC
GACCAAACTTATACTTAGATGACTCTCAGCAATGGATATCTGGGCTCT
>Zotu68
GTTTCCGTAGGTGAACCTGCGGAAGGATCATTATCGATACCTGACCAAGACGACCCGTGAATTCGTGAACGAATGTCGGC
GGGGCGGGCTCTAGCTCGTTTCGTCGGCCCACCCCGACGTCCCTCCTGCCCTCGGGCGTGGGGGTCGACGGGGACCACGG
ACGAACCCCGGCGCGACATGGCGCCAAGGAACACAAGAGAGACGGAAGCGTGGGGACGCCCTTGGGCGCCACCTGTGGCC
GACTATACTTATACTTAGATGACTCTCGGCAACGGATATCTAGGCTCT
>Zotu69
GAGAAGTCGTAACAAGGTTTCCGTAGGTGAACCTGCGGAAGGATCATTATCGATACCTGACCAAGACGACCTGTGAACTC
GTGAACGAATGTCGACGGGGCGGGCTCTAGCCCGTTTCGTCGGCCCACCCCGGCGTCTCTCTTGCCCTCGGGCATGGGGG
GTCGACGGGGACCACGGACGAACCCCGGCGCGACATGGCGCCAAGGAACACAAGAGAGACGGAAGCGTGGGGACGCCCTT
GGGCGCCCCCTGCGGCCGACCATACTTATACTTAGATGACTCTCGGCAACGGATATCTAGGCTCT
>Zotu70
GTTTCCGTAGGTGAACCTGCGGAAGGATCATTATCGATACCCGACCAAGACGACCTGCGAACTCGTGAACGAACGTCGGC
GGGGTGGGCATCTGCCCGTTTCGTCGGACCACCCCAACGTCCCTCCTGCCCTCGGGCGTGGGGGTCGACGGGGACCACGA
ACGAACCCCGGCGCGACATGGCGCCAAGGAACACAAGAGAGACGGAAGCGTGGGGACGCCCTTGGGCGCCCCCTGCGGCC
GACCATACTTATACTTAGATGACTCTCGGCAACGGATATCTAGGCTCT
>Zotu71
GAGAAGTCGTAACAAGGTTTCCGTAGGTGAACCTGCGGAAGGATCATTATCGATACCTGACCAAGACGACCTGTGAACTC
GTGAACGAATGTCGACGGGGCGGGCTCTAGCCCGTTTCGTCAGCCCACCCCGGCGTCTCTCTTGCCCTCGGGCATGGGGG
GTCGACGGGGACCACGGACGAACCCCGGCGCGACATGGCGCCAAGGAACACAAGAGAGACGGAAGCGTGGGGACGCCCTT
GGGCGCCCCCTGCAGCCGACCATACTTATACTTAGATGACTCTCGGCAACGGATATCTAGGCTCT
>Zotu72
GTTTCCATAGGTGAACCTGCGGAAGGATCATTGTCGATACCTGACCAAGACGACCCGCGAACTCGTGAACGAACGCCGGC
GGGGCGGGCGTCAGCTCGTTTCGTCGGCCCTCTCCGATGTCCCTCTCGCCCTCGGGCGCGGGGGTCGACGGAGACCACGG
ATGAACCCCGGCACGACATGGCGCCAAGGAACACAAGAGAGACGGAAGCGTGGGGATGCCCTCAGGCGCCCCCCGCGGCC
GACCAAACTTATACTTAGATGGCTCTCGGCAATGGATATCTAGGCTCT
>Zotu73
GTTTCCGTAGGTGAACCTGCGGAAGGATCATTGTCGATACCTGACCAAGACGACCCGCGAACTCGTGAACGAACGTCGGC
GGGGCGGGCGTCAGCTCGTTTCGTCGGCCCTCTCCGACGTTCTTCCCGCCCTCGGGCGCGGGGGGTCGACGGAGACCACG
GATGAACCCCGGCGCGACATGGCGCCAAGGAACACAAGAGAGACGGAAGCGTGGGGACTCCCTCGGGCGCCCCCCGCGGT
CGACCAAACTTATACTTAGATGACTCTCGGCAACGGATATCTAGGCTCT
>Zotu74
GAGAAGTCGTAATAAGGTTTCCGTAGGTGAACCTGCGGAAGGATCATTATCGATACTTGACCAAGACGACCTACGAACTC
TCGAATGAATGTCGACAGGGCGAGCGCCAGCCCGTTTTGTCGGCCCACCCCGATGTCCCTCTTGCCCTCGGACGTGGGAG
TCGACGGGAACCACTGACGAACCCCGACGCGACATGGCGCCAAGGAACACAAGAGAGGCGAAAGCGTGCGGATGCCCTTG
GGCGCCCCCTGCGGCCGACCATACTTATACTTAGATGACTCTCGGCTACGAATATCTAGGCTCT
>Zotu75
GTTTTCGTAGGTGAACCTGCGGAAGGATCATTATCGATACCTGACCAAGACGACCCGCGAACTCGTGATCGAATGTCGGC
GGGGCGGGCACCAGCCCGTTTCGTCGGCCCACCCCCGACGTCCCTCCCTCCTACCCTCAGGCGTGGGGGTCGACGGGGAC
CACAGACGAACCCCGGCGCGACATGGCACCAAGGAACACAAGAGAGACGGAAGCGTGGGGACGCCCTTGGGCGCGCCCCC
TGCGGCAGACCAAACTTATACTTAGATGACTCTCGACAACGGATATCTAGGCTCT
>Zotu76
GTTTCCGTAGGTGAACCTGTGGAAGGATCATTGTCGATACCTGACCAAGACGACTCGCGAACTCGTGAACGAACGTCGGC
GGGGCGGGCGTCAGCTCGTTTCGTCGACCCTCTCCGATGTCCCTACTGCCCTCGGGCGCAGGGGTCGACAGAGATCACGG
ACGAACCCCGGCGCAAAATGGCGCCAAGGAACACAAGAGAGACGGAAGCGTGGGGACGCCCTCGGGCGCCCCCCGCGGTC
GACCAAACTTATACTTAGATGACTCTCGGCAACGGATATCTAGGCTCT
>Zotu77
GTTTCCGTAGGTGAACCTGCGGAAGGATCATTGTCGATACCTGACCAAGACGACCCGCGAACTCGTGAACGAACGCCGGC
GGGGCGGGCGTCAGCTCGTTTCGTCGGCCCTCTCCGATGTCCCTCTCGCCCTCGGGCGCGGGGGTCGACGGAGACCACGG
ATGAACCCCGGCACGACATGGCGCCAAGGAACACAAGAGAGACGGAAGCGTGGGGATGCCCTCAGGCGCCCCCCGTGGCC
GACCAAACTTATACTTAGATGGCTCTCGGCAATGGATATCTAGGCTCT
>Zotu78
GAGAAGTCGTAACAAGGTTTCCGTAGGTGAACCTGCGGAAGGATCATTATCGATACCTGACCAAGACGACCTGTGAACTC
GTGAACGAATGTCGACGGGGCGGGCTCTAGCCCGTTTCGTCGGCCCACCCCGGCGTCCCTCCTGCCCTCGGGCATGGGGG
TCGACGGGGACCACGGACGAACCCCTGCGCGACATGGCCCCAAGGAACACAAGAGAGACGGAAGCGTGGGGGCGCCCTTG
GGTGCCCCCTGCGGCCGACCATACTTATACTTAGATGACTCTCGGCAACGGATATCTAGGCTCT
>Zotu79
GTTTCCGTAGGTTAACCTGCAGAAGGATCATTATCGATACCTGACCAAGACGACCCGCGAACTCGTGAACGAACGTCGGC
AGGGTGGGCATTAGCCCGTTTCGTCTGCCCACCCCGACGTCCCTCCTGCCAGAAGAGCGTGGGGGTCGACGGGGACCACG
GGCGAACCCCGGTGCGGCATGGTGCCAAGGAACACAAGAGAGACGGAAGCGTGGGGACGCCCTTGGGCGCCCCCTGCGGC
CAACCATACTTATACTTTGATGACTCTCATAAATGGATATCTAGGCTCT
>Zotu80
GTTTCCGTAGGTGAACCTGCGGAAGGATCATTATCGATACCCGACCAAGACGACCCGCGAACTCGTGAACGAACGTCGGC
AGGGTGGGCATTAGCCCGTTTCGTCTGCCCACCCCGACATCCCTCCTGCCATAAGGGCGTGGGGGTCGACGGGGACCACG
GGCGAACCCCGGTGCGGCATGGTGCCAAGGAACACAAGAGAGACGGAAGCGTGGGGACGCCCTTGGGCGCCCCCTGCGGC
CGACCATACTTATACTTAGATGACTCTCGGCAACGGATATCTAGGCTCT
>Zotu81
GTTTCCGTAGGTGAACCTGCGGAAGGATCATTGTCGATACCTGACCAAGACGACCCGCGAACTCGTGAACGAACGTCGGC
GGGGCGGGTGTCAGCTCGTTTCGTCGGCCCTCTCCGACGTCCCTCCCGCCCTCGGGCGCGGGGGTCGACGGAGACCACGG
ACGAACCCCGGCGCAACATGGCGCCAAGGAACACAAGAGAGACGGAAGCGTGGGGACGCCCTCGGGCGCCCCCCGCGGCC
GACCAAACTTATACTTAGATGACTCTCAGCAATGGATATCTGGGCTCT
>Zotu82
GTTTCCGTAGGTGAACATGCGGAAGGATCATTGTCGATACCTGACCAAGACAACCCGCGAAGTCGTGAACGAACGTCGGT
GGGGCGGGTGTCAGCTCGTTTCGTCGGCCCTCTCCGACGTCCCTCCTGCCCTCGGGCGCGGGGGGTCGACGAAGACCACG
GACGAACCCCGGCGCGACATGGCGCCAAGGAACACAAGAGAGACGGAAGCGTGGGGACGCCCTCGGGCGCCCCCCGCGAC
CGACCAAACTTATACTTAGATGACTCTCGGCAACGGATATCTAGGCTCT
>Zotu83
GTTTCCGTAGGTGAACCTGCGGAAGGATCATTATCGATACCTGACTAAGACGACCCGTGAACTCGTGAACGAATGTCGGC
GGGGCGGGCTCTAGCTCGTTTCGTCGGCCCACCCCGACGTCCCTCCTGCCCTCGGGCGTGGGGGTCGACGGGGACCACGA
ACGAACCCCGGCGCGACATGGCGCCAAGGAACACAAGAGAGACGGAAGCGTGGGGACGCCCTTGGGCGCCCCCTGCGGTC
GACCATACTTATACTTAGATGACTCTCGGCAATGGATATCTAGGCTCT
>Zotu84
GTTTCCGTAGGTGAACCTGCGGAAGGATCATTATCGATACCCGACCAAGACGACCCGCGAACTCGTGAACGAACGTCGGC
GGGGCGGGCTCTAGCTCGTTTCGTCGGCCCACCCCGACGTCTCTCCTGCCCTCGGGCGTGGGGGTCGACGGGGACCACGG
ACGAACCCCGGCGCGACATGGCGCCAAGGAACACAAGAGAGACGGAAGCGTGGGGACGCCCTTGGGCGCCCCCTGCGGCC
GACCATACTTATACTTAGATGACTCTCGGCAACGGATATCTAGGCTCT
>Zotu85
GAGAAGTCGTAACAAGGTTTCCGTAGGTGAACCTGCGGAAGGATCATTATCGATACCTGACCAAGACGACCTGTGAACTC
GTGAACGAATGTCGACGGGGCGGGCTCTAGCCCGTTTCGTTGGCCCACCCCGGCGTCCCTCCTGCCCTCGGGCATGGGGG
TCGACGGGGACCACGGACGAACCCCGGCGCGACATGGCGCCAAGGAACACAAGAGAGACGGAAGCGTGGGGACGCCCTTG
GGTGCCCCCTGCGGCCGACCATACTTATACTTAGATGACTCTCGGCAACGGATATCTAGGCTCT
>Zotu86
GAGAAGTCGTAACAAGGTTTCCGTAGGTGAACCTGCGGAAGGATCATTATCGATACCTGACCAAGACGACCTGTGAACTC
GTGAACGAATGTCGACGGGGCGGGCTCTAGCCCGTTTCGTCGGCCCACCCCGGCGTCTCTCTTGCCCTCGGGCATGGGGG
GTCGACGGGGACCACGGACGAACCCCGGCGCGACATGGCGCCAAGGAACACAAGAGAGACGGAAGCGTGGGGACGCCCTT
GGGCGCCCCCTGCAGCCGACCATACTTATACTTAGATGACTCTCGGCAACGGATATCTAGGCTCT
>Zotu87
GTTTCCGTAGGTGAACCTGCGGAAGGATCATTATCGATACTTGACCAAGATGACCCGTGAACTCGTGAACGAATGTTGGC
GGGGCGGGCGCTAGCCCGTTTCATCGGCCCACCCCGACGTCCCTCCTGCCCTCGGGCGTGGGGGTCGACGAGGACCACGG
ACGAACCCCGGCGCGACATGGCGCCAAGGAACACAAGAGAGACGGAAGCATGGGGACGCGCTTGGGCCCCCCCTGTGGCC
GACCATATACTTAGATGACTCTCAGCAATGGATATCTAGGCTCT
>Zotu88
GTTTCCGTAGGTGAACCTGCGGAAGGATCATTGTCGATACCTGACCAAGACGACCCGTGAACTCGTGAACGAACGTCGAC
GGGGCGGGCGTCAGCTCGTTTCGTCGGCCCTCTCCGATGTCCCTCCTGCCCTCGGGCGCGGGGGTCGACGGAGACCACGG
ACGAACCCCGGCGCGACATGGCGCCAAGGAACACAAGAGAGACGGAAGCTTGGGGACGCCCTCGGGCGCCCCCCGCGGCC
GACCAAACTTATACTTAGATGACTCTCGGCAACGGATATCTAGGCTCT
>Zotu89
GAGAAGTCGTAACAAGGTTTCCGTAGGTGAACCTGCGGAAGGATCATTATCGATACCTGACCAAGACGACCCGTGAACTC
GTGAACGAATGACGACGGGGCGGGCTCTAGCCCGTTTCGTCGGCCCACCCCGGCGTCCCTCCTGCCCTCGGGGGTGGGGG
TCGACGGGGACCACGGATGAACCCCGGCGCGACATGGCGCCAAGGAACACAAGAGAGACGGAAGCGTGGGGACGCCCTTG
GGCGCCCCCTGCAGCCGACCATACTTATACTTAGATGACTCTCGGCAACGGATATCTAGGCTCT
>Zotu90
GTTTCCGTAGGTGAACCTGCGAAAGGATCATTATCGATACCTGACCAAGACGACCCGTGAACTCGTGAACGAATGTCGGC
GGGGCGGGCTCTAGCTCGTTTCGTCGGCCCACCCCGACGTCCCTCCTGCCCTCGGGCGTGGGGGTCGACGAAGAACACGG
ACGAACCCCGGCGCGACATGGCGCCAAGGAACAAAAGAGAGACAGAAGCGTGGGGACGCCCTTGGGCGCCCCGTGCGGCC
GAACATACTTATACTTAGATGACTCTCGGCAACGGATATCTAGGCTCT
>Zotu91
GTTTCCGTAGGTGAACCTGCGGAAGGATCATTATCGATACCTGACCAAGACGACCCGCGAACTCGTGAACGAACGTCGGC
AGGGTGGGCATTAGCCCGTTTCGTCTGCCCACCCCGACATCCCTCCTGCCATAAGGGCGTGGGGGTCGACGGGGACCACG
GGCGAACCCCGGTGCGGCATGGTGCCAAGGAACACAAGAGAGACGGAAGCGTGGGGACGCCCTTGGGCGCCCCCTGCGGC
CGACCATACTTATACTTAGATGACTCTCGGCAACGGATATCTAGGCTCT
>Zotu92
GAGAAGTCGTAACATGGTTTCCGTAGGTGAACCTGTGGAAGGATCATTATCGATACCTGACCAAGACGACCCGTGAACTC
GTGAACAAATGTTGGTGGGGCGGGCGCCAGCTCGTTTCGTCGGTCCACCCCGACGTCCCTCCTACCCTCGGGCGTGGGTG
TCGATGGGGACCACGGACAAACCCCGGCGCGACATGGCGCCAAGTAACACAAGAGAGACGGAAGCGTGGGGACGCCCTTG
GGCACCACCTGCGGCCGACCATACCTATACTTAGATGACTCTTGACAACGAATATCTAGGCTCT
>Zotu93
GAGAAGTCGTAACAAGGTTTCCGTAGGTGAACCTGCGGAAGGATCATTATCGATACCTGACCAAGACGACCTGTGAGCTC
GTGAACGAATGTCGACGGGGCGGGCTCTAGCCCGTTTCGTCGGCCCACCCCGGTGTCCCTCCTGCCCTCGGGCGTGGGGG
TCGACGGGGACCACGGACGAACCCCGGCGCGACATGGCGCCAAGGAACACAAGAGAGACGGAAGCGTGGGGACGCCCTTG
GGCGCCCCCTGCGGCCGACCATACTTATACTTAGATGACTCTCGGCAACGGATATCTAGGCTCT
>Zotu94
GAATCCGTAAGTGAACTAATGTCGGTGGGGTGGGCGCTTGCCTGTTTTATCGGCCCACCCCGACGTCCCGCCTGTTGTTG
GGCGTGGGGGTCGACGGGGACCACGGACGAACCCCAGCGCGACATGGCGCCAAGGAACACAAGAGAGACGGAAGCGTTGA
GACGCTCTTGGGCGCCCCCTGCGCCCGACCATACTTATACTTAGATGACTCTCGGCAACGGATATCTAGGCTCT
>Zotu95
GAGAAGTCGTAACAAGGTTTCCATAGGTGAACCAGCAGAAGGATCATTATCGGTACCTGATCAAGATGACCTGTGAACTC
GTGAACGAACATTGGTAGGGTGGCCGCCAGCCATTTCGTCGGCCCACCCCGATGTTCCTCATACCCTAGGGCGTGGGGGT
CGATGGGGACCACAGACGAACCCCGGCGTGACATGGCACCAAGGAATACAAGAGAGACAGAAGCGTGGGGACGCCCTTGG
GCGCCCCCTGCGGCCGACCATACTTATACTTAGATGACTCTCGGCAACGGATATCTAGGCTCT
>Zotu96
GTTTCCGTAGGTGAACCGGCAGAAGGATCATTATCGATACCCGACCAAGACGACCCGTGAACTCGTGAACGAACGTCGGC
GGGGCGGGCATCAGCTTGTTTCGTCGGCCCACCCCGACGTCCCTCATGCCCTCGGGCGCGGGGGGTCGACGGGAACCACG
GACGAACCCCGGCGTGACATGGCGCCAAGGAACACAAGAGAGACGGAAGCGTGGGGACGCCCTTGGGCTCGCCCCCTGCG
GCCGACCATACTTATACTTAGATGACTCTCGGCAACGGATATCTAGGCTCT
>Zotu97
GTTTCCGTAGGTGAACCTGCGGAAGGATCATTATCGATACCCGACCAAGACGACCCGCGAACTCGTGAACGAACGTCGGC
GGGGCGGGCATCTGCCCGTTTCGTCGGACCACCCCGACGTCCCTCCTGCCCTCGGGCGTGGGGGTCGACGGGGACCACGA
ACGAACCCCGGCGCGACATGGCGCCAAGGAACACAAGAGAGACGGAACCGTGGAGACGCCCTTGGGCGCCCCCTGTGGCC
GACCATACTTATACTTAGATGACTCTCGGCAACGGATATCTAGGCTCT
>Zotu98
GTTTCCGTAGGTGAACCTGCGGAAGGATCATTATCGATACCTGACCAAGACGACCCGCGAACTCGTGAACGAACGCCGGC
GGGGCGGGCATCAGCCCGTTTCGTCGGCCCACCCCGACGTCCCTCCTGCCCTAAGGGCGTGGGGGTTGACGGGGACCATG
GACGAACCCCGGTGCGGCATGGCGCCAAGGAACACAAGAGAGATGGAAGTGTGGGGACGCCCTTGGACGCCCCCTGCGGC
CGACCATACTTATACTTAGATGACTCTCGGCAACGGATATCTAGGCTCT
>Zotu99
GTTTCCGTAGGTGAACCTGCGGAAGGATCATTATCGATACCCGACCAAGACGACCCGTGAACTCGTGAACGAACGTCGGC
GGGGCGGGCATCAGCTTGTTTCGTCGGCCCACCCCGACGTCCCTCATGCCCTCGGGCGCGGGGGGTCGACGGGAACCACG
GACGAACCCCGGCGTGACATGGCGCCAAGGAACACAAGAGAGACGGAAGCGTGGGGACGCCCTTGGGCTCGCCCCCTGCG
GCCGACCATATTTATACTTTAGATGACTCTCGACAATGGATATCTAGGCTCT
>Zotu100
GAGAAGTCGTAACAAGGTTTCCGTAGGTGAACCTGCGGAAGGATCATTGTCGATACCTGACCAAGACGACCCGCGAACTC
GTGAACAAACGCCGGCGGGGCGGGCGTCAGCTCGTTTCGTCGGCCCTCTTCGACGTCCCTCCCGCCCTCGGGCGCGGGGG
GTCGACGGAGACCACGAACGAACCCCGGCGCGACATGGCGCCAAGGAACACAAGAGAGACGGAAGCGTGGGGACGCCCTC
GGGCGCCCCCCGCGGCCGACCACACTTATACTTAGATGACTCTCGGCAACGGATATCTAGGCTCT
>Zotu101
GTTTCCGTAGGTGAACCTGCAGAAGTATCATTGTCGATACCTGACCAAGATGACTCGCGAACTCGTGAACGAACGTCGGC
GGGGCGGGCGTCAGCTCGTTTCGTCGACCCTCTCCGATGTCCCTACTGCCCTCGGGCGCAGGGGTCGACAGAGATCACGG
ACGAACCCCGGCGCAAAATGGCGCCAAGGAACACAAGAGAGACGGAAGCGTGGGGACGCCCTCGGGCGCCCCCCGTGGTC
GACCAAACTTATACTTAGATGACTCTCAGCAATGGATATCTGGGCTCT
>Zotu102
GTTTCCGTAGGTGAACCTGCGGAAGGATCATTATCGATACCTGACCAAGACGACCCGTGAACTCGTGAACGAATGTCGGC
GGGGCGGGCTCTAGCTCGTTTCGTCGGCCCACCCCGACGTCCCTCCTGCCCTCTGGCGTGGGGGTCGATGGGGACCACGG
ACGAACCCCGGTGCGACATGGCGCCAAGGAACACAAGAGAGACGGAAGCGTGGGGACGCCATTGGGCGCTCCCTGCGGCC
GACCATACTTATACTTAGATGACTCTCGGCAACGGATATCTAGGCTCT
>Zotu103
GAGAAGTCGTAACAAGGTTTCCGTAGGTGAACCTGCGGAAGGATCATTATCGATACCTGACCAAGACGACCTGTGAACTC
GTGAACGAATGTCGACGGGGCGGGCTCTAGCCCGTTTCGTCGGCCCACCCCGGCGTCCCTCCTGCCCTCGGGGGTGGGGG
TCGACGGGGACCACGGATGAACCCCGGCGCGACATGGCGCCAAGGAACACAAGAGAGACGGAAGCGTGGGGACGCCCTTG
GGCGCCCCCTGCGGCCGACCATACTTATACTTAGATGACTCTCGGCAACGGATATCTAGGCTCT
>Zotu104
GTTTCCGTAGGTGAACCTGCGGAAGGATCATTATCGATACCTGACCAAGACGACCCGTTAACTCGTGAACGAATGTCGGC
AAGGCGGGCTCTAGCTCGTTTCGTCGGCTCACCCCGACGTCCCTCTTGCCCTCGGGCGTGGGGGTCGACGGGGACCACGG
ACGAACCCCGGCGCGACGTGGCGCCAAGGAACACAAGAGAGACGGAAGCGTGGGGACGCCCTTTGGGCGCCCCCTGCGGC
CGACCATACTTATACTTAGATGACTCTCGGCAACGGATATCTAGGCTCT
>Zotu105
GAGAAGTCGTAACAAGGTTTCCGTAGGTGAACCTACGGAAGGATCATTGTCGATACCTGACCAAGACGACCCCCGAACTC
ATGAACGAACGCCGGCGGGGCGGGCGTCAGCTCGTTTCGTCAGCCCTCTCCGACGTCCCTCCCGCCCTCGGGCGCGGGGG
TCGACGGAGACCATGGACGAACCCTGGCACGACATGGCGCCAAGGAACACAAGAGAGACGGAAGCATGGGGGCGCCCGAG
CGCGGCCGACCAAACTTATACTTAGTGACTCTCGGCAACGAATATCTAGGCTCT
>Zotu106
GTTTCCGTAGGTGAACCTGCAAAAGTATCATTGTCGATACCTGACCAAGACGACTCGCGAACTCGTGAACGAACGTCGGC
GGGGCGGGCGTCAGCTCATTTCGTCGACCCTCTCCGATGTCCCTCCTGCCCTCGGGCGCAGGGGTCGACGGAGATCACGG
ACGAACCCCGGCGCAAAATGGCGCCAAGGAACACAAGAGAGACGGAAGTGTGGGGACGCCCTCGGGCGCCCCCCGCGGCC
GACCAAACTTATACTTAGATGACTCTCAGCAATGGATATCTGGGCTCT
>Zotu107
GTTTCCGTAGGTGAACCTGCGGAAGGATCATTATCGATACCTGACCAAGACGACCCGTGAACTCGTGAACGAATGTCGGC
GGGGCGGGCTCTAGCTCGTTTCGTCGGCCCACCCCGACGTCCCTCCCGCCCTCGGGCGTGGAGGTCGACGGGGACCACGG
ACGAACCCCGGCGCGACATGGCGCCAAGGAACACAAGAGAGACGGAAGCGTGGGGACGCCCTTGGGCGCCACCTGTGGCC
GACTATACTTATACTTAGATGACTCTCGGCAACGGATATCTAGGCTCT
>Zotu108
GAGAAGTCGTAACAAGGTTTCCGTAGGTGAACCTGCGGAAGGATCATTATCGATACCTGACCAAGACGACCTGTGAACTC
GTGAACGAATGTCGACGGGGCGGGCTGTAGCCCGTTTCGTCGGCCCACCCCGGCGTCCCTCCTGCCCTCGGGCATGGGTG
TCGACGGGGACCACGGATGAACCCCGGCGCGACATGGCGCCAAGGAACACAAGAGAGACGGAAGCGTGGGGACGCCCTTG
GGCGCCCCCTGCAGCCGACCATACTTATACTTAGATGACTCTCGGCAACGGATATCTAGGCTCT
>Zotu109
GTTTCCGTAGGTGAACCTGCGGAAGGATCATTATCGATACCTGACCAAGACGACCCGTTAACTCGTGAACGAATGTCGGC
AAGGCGGGCTCTAGCTCGTTTCGTCGGCTCACCCCGACGTCCCTCTTGCCCTCGGGCGTGGGGGTCGACGGGGACCACGG
ACGAACCCCGGCGCGACATGGCGCCAAGGAACACAAGAGAGACGGAAGCGTGGGGACGCCCTTTGGGCGCCCCCTGCGGC
CGACCATACTTATACTTAGATGACTCTCGGCAACGGATATCTAGGCTCT
>Zotu110
GTTTCCGTAGGTGAACCTGCGGAAGGATCATTATCGATACCTGACCAAGACGACCCGTGAACTCGTGAACGAATGTCGGC
GGGGCGGGCGCTAGCCCGTTTCGTCGGCCCACCCCGACGTCCCCCTTGCCCTCGGGTGTGGGGGTCGACGGGGACCACGG
ACGAACCCCGGCGCGACATGGCGCCAAGGAACACAAGAGGGACGGAAGCGTGGGGACGCCCTTGGGCGCCCCCTGCGGCT
GACCATACTTATACTTAGATGAGTCTCTGCAACGAATATCTAGGCTCT
>Zotu111
GAGAAGTCGTAACAAGGTTTCCGTAGGTGAACCTGCGGAAGGATCATTATCGATACCTGACCAAGACGACCTGTGAACTC
GTGAACGAATGTCGACGGGGCGGGCTCTAGCCCGTTTCGTCGGCCCACCCCGGCGTCCCTCCTGCCCTCGGGCATTGGGG
TCGACGGGGACCACGGACGAACCCCGGCGCGACATGGTGCCAAGGAACACAAGAGAGACGGAAGCGTGGGGACGCCCTTG
GGTGCCCCCTGCGGCCGACCATACTTATACTTAGATGACTCTCGGCAACGGATATCTAGGCTCT
>Zotu112
GTTTCCGTAGGTGAACCTGCAAAAGTATCATTGTCGATACCTGACCAAGACGACTCGCGAACTCGTGAACGAACGTCGGC
GGGGCGGGCGTCAGCTCATTTCGTCGACCCTCTCCGATGTCCCTCCTGCCCTCGGGCGCAGGGGTCGACGGAGATCACGG
ACGAACCCCGGCGCAAAATGGCGCCAAGGAACACAAGAGAGACGGAAGTGTGGGGACGCCCTCGGGCGCCCCCCGCGGTC
GACCAAACTTATACTTAGATGACTCTCAGCAATGGATATCTGGGCTCT
>Zotu113
GTTTCCGTAGGTGAACCTGCGGATGGATCATTGTAGATACCTGACCAAGACGACCCGCGAACAGGTGAACGAGCGTCGGC
GGGGCGGGCGTCAGCTTGTTTCGTCGGCCCTCTCCGACGTCCCTCCCGCCATCGGGCGCGAGGGGTCGACGGAAACTACG
GACGAACCCCGGTGCGACATGGCGCCAAGGAACACAAGAGAGACGGAAGCGTGGGGACGCCCTCGGGCGCCCCCCGCGGC
CGACCTAACTTATACTTAGATGACTCTTGGCAATGGATATCTAGGCTCT
>Zotu114
GAGAAGTAGTAACAAGGTTTCCGTAGGTGAACCTGCGGAAGGATCATTATCGATACCTGACCAAGACGACCTGTGAACTC
GTGAACGAATGTCGACGGGGCGGGCTCTAGCCCGTTTCGTCGGCCCACCCCGGCGTCCCTCCTGCCCTCGGGCATTGGGG
TCGACGGGGACCACGGACGAACCCCGGCGCGACATGGTGCCAAGGAACACAAGAGAGACGGAAGCGTGGGGACGCCCTTG
GGTGCCCCCTGCGGCCGACCATACTTATACTTAGATGACTCTCGGCAACGGATATCTAGGCTCT
>Zotu115
GAGAAGTCGTAATAAGGTTTCCGTAGGTGAACCTGCGGAAGGATCATTATCGATACTTGACCAAGACGACCTACGAACTC
TCGAATGAATGTCGACAGGGCGAGCGCCAGCCCGTTTTGTCGGCCCACCCCGATGTCCCTCTTGCCCTCGGACGTGGGAG
TCGACGGGAACCACTGACGAACCCCGACGCGACATGGCGCCAAGGAACACAAGAGAGGCGAAAGCGTGCGGATGCCCTTG
GGCGCCCCCTGCGGCCGACCATACTTATACTTAGATGACTCTCGGCAACGGATATCTAGGCTCT
>Zotu116
GTTTCCGTAGGTGAACCTGCGGAAGGATCATTATCGATACCTGACCAAGACGACCCGTGAACTCGTGAACGAATGTCGGT
GGGGCGGGCTCTAGCTCGTTTCGTCGGCCCACCCCGACGTCCCTCCTGCCCTCGGGCGTGGGGGTCGACGGGGACCACGG
ACGAACCCCGGCGCGACATGGCGCCAAGGAACACAAGAGAGACGGAAGAGTGGGGACGTCCTTGGGCGCCCCCTGCGGCC
GACCATACTTATACTTAGATGACTCTCGGCAACGGATATCTAGGCTCT
>Zotu117
GAGAAGTCGTAACAAGGTTTCCGTAGGTGAACCTGCGGAAGGATCATTATCGATACTTGACCAAGACGACCTACGAACTC
TCGAATGAATGTCGACAGGGCGAGCGCCAGCCCGTTTTGTCGGCCCACCCCGATGTCCCTCTTGCCCTCGGACGTGGGAG
TCGACGGGAACCACTGACGAACCCCGACGCGACATGGCGCCAAGGAACACAAGAGAGGCGAAAGCGTGCGGATGCCCTTG
GGCGCCCCCTGCGGCCGACCATACTTATACTTAGATGACTCTCGGCTACGAATATCTAGGCTCT
>Zotu118
GAGAAGTCGTAACAAGGTTTCCGTAGGTGAACCTGCGGAAGGATCATTATCGATACTTGACCAAGACGACCTACGAACTC
TCGAATGAATGTCGACAGGGCGAGCGCCAGCCCGTTTTGTCGGCCCACCCCGATGTCCCTCTTGCCCTCGGACGTGGGAG
TCGACGGGAACCACTGACGAACCCCGACGCGACATGGCGCCAAGGAACACAAGAGAGGCGAAAGCGTGCGGATGCCCTTG
GGCGCCCCCTGCGGCCGACCATACTTATACTTAGATGACTCTCGGCAACGGATATCTAGGCTCT
>Zotu119
GTTTCCGTAGGTGAACCTGCGGAAGGATCATTGTCGATACCTGACCAAGACGACTTGCGAACTTGTTAACGAACATCGGC
GGGGCGGGCGTCAGCTCATTTCGTCGGCCCTCTTCGACGTCCCTCCCGCCCTTGGGCGCGGGGGGTCGACGGAGACCACG
AACGAACCCCGCCGCGACATGGCGCCAAGGAACACAAGAGAGACGGAAGCGTGGGGACGCCCTCGGGCGCCCCCCGCGGC
CGACCAAACTTATACGTAGATGACTCTCGGCAACGGATATCTAGGCTCT
>Zotu120
GAGAAGTCGTAACAAGGTTTCCGTAGGTGAACCTGCGGAAGGATCATTGTCGATACCTGACCAAGACGACCCGCGAACTC
GTGAACAAACGCCGGCGGGGCGGGCGTCAGCTCGTTTCGTCGGCCCTCTCCGACGTCCCTCCCGCCCTCGGGCACGGGGG
TCGACGGAGACCACGGACGAACCCCGGCGCGACATGGCGCCAAGGAACACAAGAGAGACGGAAGTGTGGGGACGCCCTTG
GGCGCCCCTCGTGACCGACCATACTTATACTTAGATGATTCTCGACAACAGATATCTAGGCTCT
>Zotu121
GTTTCCGTAGGTGAACCTGCGGAAGGATCATTGTCGATACCTGACCAAGACGACCCGCGAACTCGTGAACGAACGCCGGC
GGGGCGGGCGTCAGCTCGTTTCGTCGGCCCTCTCCGATGTCCCTCTCGCCCTCGGGCGCGGGGGTCGACGGAGACCACGG
ATGAACCCCGGCACGACATGGCGCCAAGGAACACAAGAGAGACGGAAGCGTGGGGATGCCCTCAGGCGCCCCCCGCGGCC
GACCAAACTTATACTTAGATGGCTCTCGGCAATGGATATCTAGGCTCT
>Zotu122
GTTTCCGTAGGTGAACCTGCGGAAGGATCATTATCGATACCCGACCAAGACGACCCGCGAACTCGTGAACGAACGTCGGC
GGGGTGGGCATCTGCCCGTTTCGTCGGACCACCCCAACGTCCCTCCTGCCCTCGGGCGTGGGGGTCGACGGGGACCACGA
ACGAACCCCGGGGCGACATGGCGCCAAGGAACACAAGAGAGACGGAAGCGTGGGGACGCCCTTGGGCGCCCCCTGCGGCC
GACCATACTTATACTTAGATGACTCTCGGCAACGGATATCTAGGCTCT
>Zotu123
GTTTCCGTAGGTGAACCTACGGAAGGATCATTGTCGATACCTGACCAAGACGACCCGCGAACTCGTGAACGAACGCCGGC
GGGGCGGGCGTCAGCTCGTTTCGTCGGCCCTCTCCGATGTCCCTCCTGCCCTCGGGCGCGGGGGTCGACGGAGACCATGG
ACGAACCCCGGCGTGACATGGCGCCAAGGAACACAAGAGAGACGGAAGCGTGGGGACGCCCTCGGGCGCCCCCCGCGGCC
GACCAAACTTATACTTAGATGACTCTCGGCAACGGATATCTAGGCTCT
>Zotu124
GTTTCCGTAGGTGAACCTGCGGAAGGATCATTGTCGATACCTGACCAAGACGACCCGCGAACTCGTGAACGAACGCCGGC
GGGGCGGGCGCCAGCTCATTTCGTCGGCCCTCTCTGATGTCCCTCCTGCCCTCGGGCGCGGGGGTCGACGGAGACCATGG
ACGAACCCCGACGCGACATGGTGCCAAGGAACACAAGAGAGACGGAAGCATGGGGACGCCCTTGGGCGCCCCCCGCGGCC
GACCAAACTTATACTTAGATGACTCTCGGCAACGGATATCTAGGCTCT
>Zotu125
GTTTCCGTAGGTGAACCTACGGAAGGATCATTGTCGATACCTGACCAAGACGACCCCCGAACTCGTGAACGAACGCCGGC
GGGGCGGGCGTCAGCTCGTTTCGTCAGCCCTCTCCGACGTCCCTCCCGCCCTCGGGCGCGGGGGTCGACGGAGACCATGG
ACGAACCCTGGCACGACATGGCGCCAAGGAACACAAGAGAGACGGAAGCATGGGGACGCCCTCGGGCGCCCCCCGCGGCC
GACCAAACTTATACTTAGATGACTCTCAGCAATGGATATCTGGGCTCT
>Zotu126
GTTTCCGTAGGTGAACCTGCGGAAGGATCATTATCGATACCTGACCAAGATGACCCGTGAACTCGTGAACGAATGTCGGC
GGGGCGGGCTCTAGCTCGTTTCGTCGGCTCACCCCGACGTCCCTCTTGCCCTCGGGCGTGGGGGTCGACGGGGACCACGG
ACGAACCCCGGCGCGACATGGCGCCAAGGAACACAAGAGAGACGGAAGCGTGGGGACGCCCTTGGGTGCCCCCTGCGGTC
GACCATACTTATACTTAGATGACTCTCGGCAACGGATATCTAGGCTCT
>Zotu127
GTTTCCGTAGGTGAACCTGCGGAAGGATCATTATCGATACCTGACTAAGACGACCCGTGAACTCGTGAACGAATGTCGGC
GGGGCGGGCTCTAGCTCGTTTCGTCGGCCCACCCCGACGTCCCTCCTGCCCTCGGGCGTGGGGGTCGACGGGGACCACGA
ACGAACCCCGGCGCGACATGGCGCCAAGGAACACAAGAGAGACGAAAGCGTGGGGACGCCCTTGGGCGCCCCCTGCGGTC
GACCATACTTATACTTAGATGACTCTCGGCAATGGATATCTAGGCTCT
>Zotu128
GAGAAGTCGTAACAAGGTTTCCGTAGGTGAACCTGCGGAAGGATCATTATCGATACCTGACCAAGACGACCTGTGAACTT
TTGAACGAATGTCGACGGGGCGGGCTCTAGCCCGTTTCGTCGGCCCACCCCGGCGTCCCTCCTGCCCTCGGGCATGGGGG
TCGACGGGGACCACGGACGAACCCCGGCGCGACATGGCGCCAAGGAACACAAGAGAGACGGAAGCATGGGGACGCCCTTG
GGTGCCCCCTGCGGCCGACCATACTTATACTTAGATGACTCTCGGCAACGGATATCTAGGCTCT
>Zotu129
GTTTCCGTAGGTGAACCTGCGGAAGGATCATTGTCGATACCTGACCAAGACGACCCGCGAACTCGTGAACGAACGTCGGC
GGGGCGGGCGTCAGCTTGTTTCGTCAGCCCTCTCCGACGTTCTTCCCGCCCTCGGGCGCGGGGGGTCGACGGAGACCACG
GATGAACCCCGGCGCGACATGGCGCCAAGGAACACAAGAGAGACGGAAGCGTGGGGACTCCCTCGGGCGCCCCCCGCGGC
CGACCACACTTATACTTAGATGACTCTCGGCAACGGATATCTAGGCTCT
>Zotu130
GAGAAGTCGTAACAAGGTTTCCATAGGTGAACCAGCAGAAGGATCATTATCGGTACCTGATCAAGATGACCTGTGAACTC
GTGAACGAACATTGGTAGGGTGGCCGCCAGCCATTTCGTCGGCCCACCCCGATGTCCCTCCTGCCCTCGGGCATGGGGGT
CGACGGGGACCACGGACGAACCCCGGCGCGACATGGCGCCAAGGAACACAAGAGAGACGGAAGCGTGGGGACGCCCTTGG
GCGCCCCCTGCGGCCGACCATACTTATACTTAGATGACTCTCGGCAACGGATATCTAGGCTCT
>Zotu131
GAGAAGTCGTAACAAGGTTTCCGTAGGTGAACCTGCGGAAGGATCATTATCGATACCTGACCAAGACGACCTGTGAACTC
GTGAACGAATGTCGACGGGGCGGGCTCTAGCCCGTTTCGTCGGCCCACCCCGGCGTCTCTCTTGCCCTCGGGCATGGGGG
GTCGACGGGGACCACGGACGAACCCCGGCGCGACATGGCGCCAAGGAACACAAGAGAGACGGAAGGGTGGGGACGCCCTT
GGGCGCCCCCTGCGGCCGACCATACTTATACTTAGATGACTCTCGGCAACGGATATCTAGGCTCT
>Zotu132
GTTTCCGTAGGTGAACCTGTGGAAGGATCATTGTCGATACCTGACCAAGACGACTCGCGAACTCGTGAACGAACGTCGGC
GGGGCGGGCGTCAGCTCATTTCGTCGACCCTCTCCGATGTCCCTCCTGCCCTCGGGCGCAGGGGTCGACGGAGATCACGG
ACGAACCCCGGCGCAAAATGGCGCCAAGGAACACAAGAGAGACGGAAGTGTGGGGACGCCCTCGGGCGCCCCCCGCGGTC
GACCAAACTTATACTTAGATGACTCTCGGCAACGGATATCTAGGCTCT
>Zotu133
GAGAAGTCGTAACAAGGTTTCCGTAGGTGAACCTGCGGAAGGATCATTATCGATACCTGACCAAGACGACCTGTGAACTC
GTGAATGAATGTCAACGGGGCGGGCTCTAGCCCGTTTCGTTGGCCCACCCCGGCGTCCCTCCTGCCCTCGGGCATGGGGG
TCGACGGGGACCACGGACGAACCCCGGCGCGACATGGCGCCAAGGAACACAAGAGAGACGGAAGCGTGGGGACGCCCTTG
GGTGCCCCCTGCGGCCGACCATACTTATACTTAGATGACTCTCGGCAACGGATATCTAGGCTCT
>Zotu134
GTTTCCGTAGGTGAACCTGCGGAAGGATCATTATCGATACCTGACCAAGACGACCTGCGAACTTGTGAACGAACGTCGGC
AACCGGGCGTCAGCCCATTTCGTCGGTCCTACCCGACATCCCTCCTGCCCTCGGGCGCGGGGGTCGACGGGGACCCCAAA
TGAACCCCAGCGCGACATGGCGCCAAGGAACACAAGAGAGACGGAAGCATGGGGATGCCCTTGGGTGCCCCCCATGGCCA
ACCATACTTATACTTAGATGACTCTCGGCAATGGATATCTATGCTCT
>Zotu135
GTTTCCGTAGGTGAACCTACGGAAGGATCATTGTCGATACCTGACCAAGACGACCCCCGAACTCGTGAACGAACGCCGGC
GGGGCGGGCGTCAGCTCGTTTCGTCAGCCCTCTCCGACGTCCCTCCCGCCCTCGGGCGCGGGGGTCGACGGAGACCATGG
ACGAACCCTGGCACGACATGGCGCCAAGGAACACAAGAGAGACGGAAGCATGGGGACGCCCTCGGGCGCCCCCCGCGGCC
GACCAAACTTATACTTAGATGACTCTCGGCAACGGATATCTAGGCTCT
>Zotu136
GAGAAGTCGTAACAAGGTTTCCGTAGGTGAACCTGCGGAAGGATCATTATCGATACTTGACCAAGACGACCTACGAACTC
TCGAATGAATGTCGACAGGGCGAGCGCCAGCCCGTTTTGTCGGCCCACCCCGATGTCCCTCTTGCCCTCGGACGTGGGAG
TCGACGGGAACCACTGACGAACCCCGACGCGACATGGCGCCAAGGAACACAAGAGAGACGGAAGCGTGGGGACGCCCTTG
GGCGCCCCCTGCAGCCGACCATACTTATACTTAGATGACTCTCGGCAACGGATATCTAGGCTCT
>Zotu137
GTTTCCGTAGGTGAACCTGCGGAAGGATCATTATCGATACCCGACCAAGACGACCCGCGAACTCGTGAACGAACGTCGGC
GGGGCGGGCATCTGCCCGTTTTGTCGGCCCACCCCGTCGTCCCTCCTGCCCTCGGGCGTGGGGGTCGACGGGGACCACGG
ACGAACCCCGGCGCGACATGGCGCCAAGGAACACAAGAGAGACGGAAGCATGGGGACGCGCTTGGGCCCCCCCTGTGGCC
GACCATATACTTAGATGACTCTCAGCAATGGATATCTAGGCTCT
>Zotu138
GAGAAGTCGTAACAAGGTTTCCGTAGGTGAACCTGCGGAAGGATCATTATCGATACCTGACCAAGACGACCTGTGAACTC
GTGAACGAATGTCGACGGGGCGGGCTCTAGCCCGTTTCGTCGGCCCACCCCGGCGTCTCTCTTGCCCTCGGGCATGGGGG
GTCGACGGGGACCACGGACGAACCTCGGCGCGACATGGCGCCAAGGAACACAAGAGAGACGGAAGCGTGGGGACGCCCTT
GGGCGCCCCCTGCGGCCGACCATACTTATACTTAGATGACTCTCGGCAACGGATATCTAGGCTCT
>Zotu139
GAGAAGTCGTAACAAGGTTTCCGTAGGTGAACCTGCGGAAGGATCATTATCGATACCTGACCAAGACGACCTGTGAACTC
GTGAACGAATGTCGACGGGGCGGGCTCTAGCCCGTTTCGTCGGCCCACCCCGGCGTCCCTCTTGCCCTCGGGCATGGGGG
GTCGACGGGGACCACGGACGAACCCCGGCGCGACATGGCGCCAAGGAACACAAGAGAGACGGAAGCGTGGGGACGCCCTT
GGGCGCCCCCTGCGGCCGACCATACTTATACTTAGATGACTCTCGGCAACGGATATCTAGGTTCT
>Zotu140
ATTTCCGTAGGTGAACCTGCGGAAGGATCATTATCGATACCTGACCAAGACGACCCGTGAACTCGTGAACGAATGTCGGC
AGGGCGGGCTCTAGCTCGTTTCGTCGGCCCACCCCGACGTCCCTCCTGCCCTCGGGCGTGGGGGTCGACGGGGACCACGG
ACGAACCCCGGCACGACATGGCGCCAAGGAACACAAGAGAGACGGAAGCGTGGGGACGCCCTTGGGCGCCCCCTGCGGCC
GACCATACTTATACTTAGATGACTCTCGGCAACGGATATCTAGGCTCT
>Zotu141
GTTTCCGTAGGTGAACCTGCGGAAGGATCATTATCGATACCTGACCAAGACGACCCGTGAACTCGTGAACGAATGTTGGC
GGGGCGGGCGCTAGCCCGTTTTGTCGGCCCACCCCGACGCCCCCCTTGCCCTCGGGCGTGGGGGTCGGCGGGGACCACGG
ACGAACCCCGGCGCGACATGGCGCCAAGGAACACAAGAGAGACGGAAGCGTGGGGACGCCCTTGGGCGCCCCCTGCGGCT
GACCATACTTATACTTAGATGAGTCTCTGCAACGAATATCTAGGCTCT
>Zotu142
GTTTCCGTAGGTGAACCTGCGGAAGGATCATTATCGATACCCGACCAAGACGACCCGCGAACTCGTGAACGAACGTCGGC
GGGGCGGGCATCAGCTTGTTTCGTCGGCCCACCCCGACGTCCCTCATGCCCTCGGGCGCGGGGGGTCGACGGGAACCACG
GACGAACCCCGGCGTGACATGGCGCCAAGGAACACAAGAGAGACGGAAGCGTGGGGACGCCCTTGGGCTCGCCCCCTGCG
GCCGACCATATTTATACTTTAGATGACTCTCGACAATGGATATCTAGGCTCT
>Zotu143
GAGAAGTCGTAACAAGGTTTCCGTAGGTGAACCTGCGGAAGGATCATTATCGATACCTGACCAAGACGACCCGTGAACTC
GTGAACGAATGTTGGCGGGGCGGGCGCTAGCCCGTTTTGTCGGCCCACCCCGACGTCCCTCCTGCCCTCGGGCGTGGGGG
TCGACGGGGACCACGGACGAACCCCGGCGCGACGTGGCGCCAAGGAACACAAGAGAGACGGAAGCGTGGGGACGCCCTTT
GGGCGCCCCCTGCGGCCGACCATACTTATACTTAGATGACTCTCGGCAACGGATATCTAGGCTCT
>Zotu144
GTTTCCGTAGGTGAACCTGCGGAAGGATCATTATCGATACCCGACCAAGACGACCCGCGAACTCGTGAATGAACGTCGGC
GGGGCGGGCATCAGCTTGTTTCGTCGGCCCACCCCGACGTCCCTCATGCCCTCGGGCGCGGGGGGTCGACGGGAACCACG
GACGAACCCCGGCGTGACATGGCGCCAAGGAACACAAGAGAGACGGAAGCGTGGGGACGCCCTTGGGCTCGCCCCCTGCG
GCCGACCATATTTATACTTTAGATGACTCTCGACAATGGATATCTAGGCTCT
>Zotu145
GAGAAGTCGTAACAAGGTTTCCGTAGGTGAACCTACGGAAGGATCATTATCGATACCTGACCAAGACGACCTGTGAACTC
GTGAACGAATGTCGACGGGGCGGGCTCTAGCCCATTTCGTCGGCCCACCCCGGCGTCCCTCCTGCCCTCGGGCATGGGGG
TCGACGGGGACCACGGACGAACCCCGGCGCGACATGGCCCCAAGGAACACAAGAGAGACGGAAGCGTGGGGACGCCCTTG
GGTGCCCCCTGCGGCCGACCATACTTATACTTAGATGACTCTCGGCAACGGATATCTAGGCTCT
>Zotu146
GTTTCCGTAGGTGAACCTGCGGAAGGATCATTATCGATACCTGACCAAGACGACCCGTGAACTCGTGAACGAATGTCGGC
GGGGCGGGCTCTAGCTCGTTTCGTCGGCCCACCCCGACGTCCCTCCTGCCCTCGGGCGTGGGGGTCGACGAAGAACACGG
ACGAACCCCGGCGCGACATGGCGCCAAGGAACAAAAGAGAGACAGAAGCGTGGGGACGCCCTTGGGCGCCCCGTGCGGCC
GAACATACTTATACTTAGATGACTCTCGGCAACGGATATCTAGGCTCT
>Zotu147
GTTTCCGTAGGTGAACCTGCGGAAGGATCATTATCGATACCTGACCAAGACGACCCGTGAACTCGTGAACGAATGTTGGC
GGGGCGGGCGCTAGCCCGTTTTGTCGGCCCACCCCGACGCCCCCCTTGCCCTCGGGCGTGGGGGTCGGCGGGGACCACGG
ACGAACCCCGGCGCGACATGGCGCCAAGGAACACAAGAGAGACGGAAGCATGGGGATGCCCTTGGGTGCCCCCCATGGCC
AACCATACTTATACTTAGATGACTCTCGGCAATGGATATCTATGCTCT
>Zotu148
GTTTCCGTAGGTGAACCTGCGGAAGGATCATTGTCGATACCTGACCAAGATGACCCGCGAACTCGTGAACGAACGTCGGC
GGGGCGGGCGTCAGCTCGTTTCATCGGCCCTCTCCGACGTCCCTCCCGCCCTCGGGCGTGGGGGGTCGACGGAGACCACG
GACGAACCCCGGCGCGACATGGCGCCAAGGAACACAAGAGAGACAGAAGCGTGGGGACGCCCTCGGGCGCCCCCCGCGGC
CGACCAAACTTATACTTAGATGACTCTCGACAACATATATCTAGGCTCT
>Zotu149
GTTTCCGTAGGTGAACCTGCGGAAGGATCATTATCGATACCCGACCAAGACGACCCGTGAACTCGTGAACGAACGTCGGC
GGGGCGGGCATCAGCTTGTTTCGTCGGCCCACCCCGACGTCCCTCATGCCCTCGGGCGCGGGGGGTCGACGGGAACCACG
GACGAACCCCGGCGTGACATGGCGCCAAGGAACACAAGAGAGACGGAAGCGTGGGGACGCCCTTGGGCTCGCCCCCTGCG
GCCGACCATACTTATACTTAGATGACTCTCGGCAACGGATATCTAGGCTCT
>Zotu150
GTTTCCGTAGGTGAACCTGCAGAAGTATCATTGTCGATACCTGACCAAGATGACTCGCGAACTCGTGAACGAACGTCGGC
GGGGCGGGCGTCAGCTCGTTTCGTCGACCCTCTCCGATGTCCCTACTGCCCTCGGGCGCAGGGGTCGACAGAGATCACGG
ACGAACCCCGGCGCAAAATGGCGCCAAGGAACACAAGAGAGACGGAAGCGTGGGGACGCCCTCGGGCGCCCCCCGCGGCC
GACCAAACTTATACTTAGATGACTCTCAGCAATGGATATCTGGGCTCT
>Zotu151
GAGAAGTCGTAACAAGGTTTCCGTAGGTGAACCTGCGGAAGGATCATTATCGATACCTGACCAAGACGACCTGTGAACTC
GTGAACGAATGTCGACGGGGCGGGCTCTAGCCCGTTTCGTCGGCCCACCCCGGCGTCCCTCCTGCCCTCGGGGGTGGGGG
TCGACGGGGACCACGGATGAACCCCGGCGCGACATGGCGCCAAGGAACACAAGAGAGACGGAAGCGTGGGGACGCCCTTG
GGCGCCCCCTGCAGCCGACCATACTTATACTTAGATGACTCTCGGCAACGGATATCTAGGCTCT
>Zotu152
GTTTCCGTAGGTGAACCTGCGGAAGGATCATTGTCGATACCTGACCAAGACGACCAGCGAACTCGTGAACGAACGCCAGC
GGGGCGGGCGTCAGCTCGTTTCGTCAGCCCTCTCCGGCGTCCCTCCCACCCTCAGGCACGGGGGTTGACGGAGACCACTG
ATGAACCCCGGCGCGACATGGCGCCAAGGAACACAGGAGAGACGGAAGCGTGGGGATGCCCTTGGGCGCCCCCTGCGGCT
GATCAAAACTTATACTTAGATGACTCTCGGCAACGGATATCTAGGCTCT
>Zotu153
GTTTCCGTAGGTGAACCGGCAGAAGGATCATTATCGATACCCGACCAAGACGACCCGTGAACTCGTGAACGAACGTCGGC
GGGGCGGGCATCTGCCCGTTTCGTCGGCCCACCCCGACGTCCCTCCTGCCCTCGGGCGTGGGGGTCGACGGGGACCACGG
ACGAACCCCGGCGCGACATGGCGCCAAGGAACACAAGAGAGACGGAAGCGTGGGGACGCCCCCCTTGGGCGCCCCCTGCG
GCCGACCATACTTATACTTAGATGACTCTCGGCAACGGATATCTAGGCTCT
>Zotu154
GAGAAGTCGTAACAAGGTTTCCATAGGTGAACCAGCAGAAGGATCATTATCGGTACCTGATCAAGATGACCTGTGAACTC
GTGAACGAACATTGGTAGGGTGGCCGCCAGCCATTTCGTCGGCCCACCCCGATGTTCCTCATACCCTAGGGCGTGGGGGT
CGATGGGGACCACAGACGAACCCCGGCGTGACATGGCACCAAGGAATACAAGAGAGACGGAAGCGTGGGGACGCCCTTGG
GCGCCCCCTGCGGCCGACCATACTTATACTTAGATGACTCTCGGCAACGGATATCTAGGCTCT
>Zotu155
GAGAAGTCGTAACAAGGTTTCCGTAGGTGAACCTGCGGAAGGATCATTATCGATACCTGACCAAGACGACCTGTGAACTC
GTGAACGAATGTCGACGGGGCGGGCTCTAGCCCGTTTCGTCGGCCCACCCCGGCGTCCCTCCTGCCCTCGGGCATTGGGG
TCGACGGGGACCACGGACGAACCCCGGCGCGACATGGTGCCAAGGAACACAAGAGAGACGGAAGCGTGGGGACGCCCTTG
GGCGCCCCCTGCAGCCGACCATACTTATACTTAGATGACTCTCGGCAACGGATATCTAGGCTCT
>Zotu156
GAGAAGTCGTAACAAGGTTTCCGTAGGTGAACCTGCGGAAGGATCATTATCGATACCTGACCAAGACGACCTGTGAGCTC
GTGAACGAATGTCGACGGGGCGGGCTCTAGCCCGTTTCGTCGGCCCACCCCGGTGTCCCTCCTGCCCTCGGGCGTGGGGG
TCGACGGGGACCACGGACGAACCCCGGCGCGACATGGCGCCAAGGAACACAAGAGAGACGGAAGCGTGGGGACGCCCTTG
GGCGCCCCCTGCAGCCGACCATACTTATACTTAGATGACTCTCGGCAACGGATATCTAGGCTCT
>Zotu157
GAGAAGTCGTAATAAGGTTTCCGTAGGTGAACCTGCGGAAGGATCATTATCGATACTTGACCAAGACGACCTACGAACTC
TCGAATGAATGTCGACAGGGCGAGCGCCAGCCCGTTTTGTCGGCCCACCCCGATGTCCCTCTTGCCCTCGGACGTGGGAG
TCGACGGGAACCACTGACGAACCCCGACGCGACATGGCGCCAAGGAACACAAGAGAGACGGAAGCGTGGGGACGCCCTTG
GGCGCCCCCTGCAGCCGACCATACTTATACTTAGATGACTCTCGGCAACGGATATCTAGGCTCT
>Zotu158
GTTTCCGTAGGTGAACCTGCGGAAGGATCATTATCGATACCTGACCAAGACGACCCGCGAACTCGTGAACGAACGCCGGC
GGGGCGGGCATCAGCCCGTTTCGTCGGCCCACCCCGACGTCCCTCCTGCCCTAAGGGCGTGGGGGTTGACGGGGACCATG
GACGAACCCCGGTGCGGCATGGCGCCAAGGAACACAAGAGAGACGGAAGTGTGGGGACGCCCTTGGGCGCCCCCTGCGGC
CGACCATACTTATACTTAGATGACTCTCGGCAACGGATATCTAGGCTCT
>Zotu159
GTTTCCGTAGGTGAACCTGCGGAAGGATCATTATCGATACCTGACCAAGACGACCCGTGAACTCGTGAACGAATGTCGGC
GGGGCGGGCTCTAGCTCGTTTCGTCGGCCCACCCCGACGTCCCTCCTGCCCTCGGGCGTGGGGGTCGACGGGGACCACGG
ACGAACCCCGGCGCGACATGGCGCCAAGGAACACAAGAGAGACGGAAGCGTGGGGACGCCCTTGGGCGCCACCTGTGGCC
GACTATACTTATACTTAGATGACTCTCGGCAACGGATATCTAGGCTCT
>Zotu160
GTTTCCGTAGGTGAACCTGCGGAAGGATCATTATCGATACCTGACCAAGACGACCCGTGAACTCGTGAACGAATGTTGGC
GGGGCGGGCGCTAGCCCGTTTTGTCGGCCCACCCCGACGCCCCCCTTGCCCTCGGGCGTGGGGGTCGGCGGGGACCACGG
ACGAACCCCGGCGCGACATGGCGCCAAGGAACACAAGAGGGACGGAAGCGTGGGGACGCCCTTGGGCGCCCCCTGCGGCT
GACCATACTTATACTTAGATGAGTCTCTGCAACGAATATCTAGGCTCT
>Zotu161
GAGAAGTCGTAACAAGGTTTCCGTAGGTGAACCTGCGGAAGGATCATTATCGATACCTGACCAAGACGACCTGTGAACTC
GTGAACGAATGTCGACGGGGCGGGCTCTAGCCCATTTCGTCGGCCCACCCCGGCGTCCCTCCTGCCCTCGGGCATGGGGG
TCGACGGGGACCACGGACGAACCCCGGCGCGACATGGCCCCAAGGAACACAAGAGAGACGGAAGCGTGGGGACGCCCTTG
GGTGCCCCCTGCGGCCGACCATACTTATACTTAGATGACTCTCGGCAACGGATATCTAGGCTCT
>Zotu162
GAGAAGTCGTAACAAGGTTTCCGTAGGTGAACCTGCGGAAGGATCATTATCGATACCTGACCAAGACGACCCGCGAACTC
GTGAACGAATGTCGGCGCGGCAGGCGCCAGCCCGTTTCGTCGGCCTACGCCGATGTCCCTCCAGCCCTCGGGCATGGGGG
TCAACGGGGACAATGGACGAATCCCGGCGCGACATGGCGCCAAGGAACACAAGAGAGACGGAAGCGTGGGGACGCCCTTG
GGCGCCCCATGCAGCCGACCATACTTATACTTAGATGACTCTCGGCAATGGATATCTAGGCTCT
>Zotu163
GAGAAGTCGTAACAAGGTTTCCGTAGGTGAACCTGCGGAAGGATCATTATCGATACCTGACCAAGACGACCTGTGAACTC
GTGAACGAATGTCGACGGGGCGGGCTCTAGCCCGTTTCGTCGGCCCACCCCGGCGTCCCTCCTGCCCTCGGGCATGGGGG
TCGACGGGGACCACGGACGAACCCCGGCGCGACATGGCGCCAAGGAACACAAGAGAGACGGAAGCATGGGGACGCCCTTG
GGTGCCCCCTGCGGCCGACCATACTTATACTTAGATGACTCTCGGCAACGGATATCTAGGCTCT
>Zotu164
GAGAAGTCGTAACAAGGTTTCCGTAGGTGAACCTGCGGAAGGATCATTATCGATACTTGACCAAGACGACCTACGAACTC
TCGAATGAATGTCGACAGGGCGAGCGCCAGCCCGTTTTGTCGGCCCACCCCGATGTCCCTCTTGCCCTCGGACGTGGGAG
TCGACGGGAACCACTGACGAACCCCGACGCGACATGGCGCCAAGGAACACAAGAGAGGCGAAAGCGTGCGGATGCCCTTG
GGCGCCCCCTGCAGCCGACCATACTTATACTTAGATGACTCTCGGCAACGGATATCTAGGCTCT
>Zotu165
GAGAAGTCGTAACAAGGTTTCCGTAGGTGAACCTGCGGAAGGATCATTATCGATACCTGACCAAGACGACCCGTGAACTC
GTGAACAAATGTTGGTGGGGCGGGCGCCAGCTCGTTTCGTCGGTCCACCCCGACGTCCCTCCTACCCTCGGGCGTGGGTG
TCGATGGGGACCACGGACAAACCCCGGCGCGACATGGCGCCAAGTAACACAAGAGAGACGGAAGCGTGGGGACGCCCTTG
GGCACCACCTGCGGCCGACCATACCTATACTTAGATGACTCTTGACAACGAATATCTAGGCTCT
>Zotu166
GAGAAGTCGTAACAAGGTTTCCGTAGGTGAACCTGCGGAAGGATCATTATCGATACCTGACCAAGACGACCTGTGAACTC
GTGAACGAATGTCGACGGGGCGGGCTCTAGCCCGTTTCGTTGGCCCAGCCCGGCGTCCCTCCTGCCCTCGGGGGTGGGGG
TCGACGGGGACCACGGATGAACCCCGGCGCGACATGGCGCCAAGGAACACAAGAGAGACGGAAGCGTGGGGACGCCCTTG
GGCGCCCCCTGCGGCCGACCATACTTATACTTAGATGACTCTCGGCAACGGATATCTAGGCTCT
>Zotu167
GAGAAGTCGTAACAAGGTTTCCGTAGGTGAACCTGCGGAAGGATCATTATCGATACCTGACCAAGACGACCCGCGAACTC
GTGAACGAATGTCGGCGCGGCAGGCGCCAGCCCGTTTCGTCGGCCTACGCCGATGTCCCTCCAGCCCTCGGGCATGGGGG
TCAACGGGGACAATGGACGAATCCCGGCGCGACATGGCGCCAAGGAACACAAGAGAGACGGAAGCGTGGGGACGCCCTTG
GGCGCCCCATGCAGCCGACCATACTTATACTTAGATGACTCTCGGCAACGGATATCTAGGCTCT
>Zotu168
GTTTCCGTAGGTGAACCTGTGGAAGGATCATTGTCGATACCTGACCAAGACGACCCGCGAACTCGTGAACGAACGTCGGC
GGGGCGGGCGTCAGCTCGTTTCGTCGACCCTCTCCGATGTCCCTACTGCCCTCGGGCGCAGGGGTCGACAGAGATCACGG
ACGAACCCCGGCGCAAAATGGCGCCAAGGAACACAAGAGAGACGGAAGCGTGGGGACGCCCTCGGGCGCCCCCCGCGGTC
GACCAAACTTATACTTAGATGACTCTCGGCAACGGATATCTAGGCTCT
>Zotu169
GAATCCGTAAGTGAACTAATGTCGGTGGGGTGGGCGCTTGCCTGTTTTATCGGCCCACCCCGACGTCCCGCCTGTTGTTG
GGCGTGGGGGTCGACGGGGACCACGGACGAACCCCAGCGCGACATGGCGCCAAGGAACACAAGAGAGACGGAAGCGTTGA
GACGCTCTTGGGCGCCCCCTACGCCCGACCATACTTATACTTAGATGACTCTCGGCAACGGATATCTAGGCTCT
>Zotu170
GAGAAGTCATAACAAGGTTTCCGTAGGTGAACCTGCGGAAGGATCATTATCGATACCTGACCAAGACGACCCGTGAACTC
GTCAACGAATGTCGGCGGGGCGGGCTCTAGCTCGTTTTGTCGGCCCACCCCGACGTCCCTCCTGCCCTCGGGCGTGGGGG
TCGACGGGGACCACGGACGAACCCCGGCGCGACATGGCGCCAAGGAACACAAGAGAGACGGAAGCGTGGGGACGCCCTTG
GGCGCCCCCTGCGGTCGACCATACTTATACTTAGATGACTCTCGGCAACGGATATCTAGGCTCT
>Zotu171
GAGAAGTCGTAACAAGGTTTCCATAGGTGAACCAGCAGAAGGATCATTATCGGTACCTGATCAAGATGACCTGTGAACTC
GTGAACGAACATTGGTAGGGTGGCCGCCAGCCATTTCGTCGGCCCACCCCGATGTTCCTCATACCCTAGGGCGTGGGGGT
CGATGGGGACCACGGACGAACCCCGGCGCGACATGGCGCCAAGGAACACAAGAGAGACGGAAGCGTGGGGACGCCCTTGG
GCGCCCCCTGCGGCCGACCATACTTATACTTAGATGACTCTCGGCAACGGATATCTAGGCTCT
>Zotu172
GTTTTTGTAGGTGAACCTGCAGAAGGATCATTGTCAATACCTGACCAAGACGACTCGCGAACTCGTGAGCGAACGTCGGC
AAGCGGGCGTCAGCCAATTTCATAGGTCCTCCCCAACATCCCTCCTGCCCTCGGGCGCGGGGGTCGACGGGGACCCCGAA
TGAACCCCAGCGCGACATGGCGCCAAGGAACACAAGAGAGACAGAAGCATGGGGATGCCCTTGGGCGCCCCCCGTGGCCA
ACCATACTTAAACTTAGATGACTCTCGGCAACGGATATCTAGGCTCT
>Zotu173
GAGAAGTCGTAACAAGGTTTCCGTAGGTGAACCTGCGGAAGGATCATTATCGATACCTGACCAAGACGACCTGTGAACTC
GTGAATGAATGTCAACGGGGCGGGCTCTAGCCCGTTTCGTTGGCCCACCCCGGCGTCCCTCCTGCCCTCGGGCATGGGGG
TCGACGGGGACCACGGACGAACCCCGGCGCGACATGGCGCCAAGGAACACAAGAGAGACGGAAGCGTGGGGACGCCCTTG
GGCGCCCCCTGCAGCCGACCATACTTATACTTAGATGACTCTCGGCAACGGATATCTAGGCTCT
>Zotu174
GAGAAGTTGTAACAAGGTTTCCGTAGGTGAACCTGCGAAAGGATCATTATCGATACCTGACCAAGACGACCCGTGAACTC
GTGAACGAATGTCGGCGGGGCGGGCTCTAGCTCGTTTCGTCGGCCCACCCCGACGTTCCTCCTGCCCTCGGGCGTGGGGG
TCGACGAAGAACACGGACGAACCCCGGCGCGACATGGCGCCAAGGAACAAAAGAGAGACAGAAGCGTGGGGACGCCCTTG
GGCGCCCCGTGCGGCCGAACATACTTATACTTAGATGACTCTCGGCAACGGATATCTAGGCTCT
>Zotu175
GTTTCCGTAGGTGAACCTGCGGATGGATCATTGTAGATACCTGACCAAGACGACCCGCGAACTCGTGAACGAGCGTCGGC
GGGGCGGGCGTCAGCTTGTTTCGTCGGCCCTCTCCGACGTCCCTCCCGCCATCGGGCGCGAGGGGTCGACGGAAACTACG
GACGAACCCCGGTGCGACATGGCGCCAAGGAACACAAGAGAGACGGAAGCGTGGGGACGCCCTCGGGCGCCCCCCGCGGC
CGACCTAACTTATACTTAGATGACTCTTGGCAATGGATATCTAGGCTCT
>Zotu176
GTTTCCGTAGGTTAACCTGCGGAAGGATCATTATCGATACATGACCAAGACGACCCGTGAACTCGTGAACGAATGTCGGC
GGGGCGGGCGCTAGCCCGTTTCGTCGGCCCACCCCGACGTCCCCCTTGCCCTCGGGTGTGGGGGTCGACGGGGACCACGG
ACGAACCCCGGCGCGACATGGCGCCAAGGAACACAAGAGGGACGGAAGCGTGGGGACGCCCTTGGGCGCCCCCTGCGGCC
GACCAGACTTATTACTTAGATGACTCTCGGCAACGGATATCTAGGCTCT
>Zotu177
GTTTTCATAGGTGAACCTGCGGAAGGATCATTGTCGATACCTGACCAAGACGACCCGCGAACTCGTGAACGAACGCCGGC
GGGGCGGGCGCCAGCTCATTTCGTCGGCCCTCTCTGATGTCCCTCCTGCCCTCGGGCGCGGGGGTCGACGGAGACCACGG
ACGAACCCCGACGCGACATGGCGCCAAGGAACACAAGAGAGACGGAAGCGTGGGGACGCCCTCGGGCGCCCCCCGCGGCC
GACCAAACTTATACTTAGATGACTCTCGGCAACGGATATCTAGGCTCT
>Zotu178
GTTTCCGTAGGTGAACCTGCGGAAGGATCATTATCGATACCTGACCAAGACGACCCGCGAACTCGTGATCGAATGTCGGC
GGGGCGGGCACCAGCCCGTTTCGTCGGCCCACCCCCGACGTCCCTCCCTCCTACCCTCAGGCGTGGGGGTCGACGGGGAC
CACAGACGAACCCCGGCGCGACATGGCACCAAGGAACACAAGAGAGACGGAAGCGTGGGGACGCCCTTGGGCGCGCCCCC
TGCGGCAGACCAAACTTATACTTAGATGACTCTCGACAACGGATATCTAGGCTCT
>Zotu179
GAGAAGTCGTAACAAGGTTTCCGTAGGTGAACCTGCGGAAGGATCATTATCGATACCTGACCAAGACGACCTGTGAACTC
GTGAACAAATGTCGACGGGGCGGCCTCTAGCCCGTTTCGTCGGCCCACCCCGGCGTCCCTCCTGCCCTCGGTCATGGGGG
TCGACGGGGACCACGGACGAACCCCGGCGCGACATGGCGCCAAGGAACACAAGAGAGACGGAAGCGTGGGGACGCCCTTG
GGTGCCCCCTACGGCCGACCATACTTATACTTAGATGACTCTCGGCAATGATATCTAGGCTCT
>Zotu180
GAGAAGTCGTAACAAGGTTTCCATAGGTGAACCAGCAGAAGGATCATTATCGGTACCTGATCAAGATGACCTGTGAACTC
GTGAACGAACATTGGTAGGGTGGCCGCCAGCCATTTCGTCGGCCCACCCCGATGTTCCTCATACCCTAGGGCGTGGGGGT
CGATGGGGACCACAGACGAACCCCGGCGTGACATGGCACCAAGGAACACAAGAGAGACGGAAGCGTGGGGACGCCCTTGG
GCGCCCCCTGCGGCCGACCATACTTATACTTAGATGACTCTCGGCAACGGATATCTAGGCTCT
>Zotu181
GTTTCCGTAGGTGAACCTGCGGAAGGATCATTATCGATACCTGACCAAGATGACCCGTGAACTCGTGAACGAATGTTGGC
GGGGCGGGCGCTAGCCCGTTTCATCGGCCCACCCCGACGTCCCTCCTGCCCTCGGGCGTGGGGGTCGACGAGGACCACGG
ACGAACCCCGGCGCGACATGGCGCCAAGGAACACAAGAGAGACGGAAGCATGGGGACGCGCTTGGGCCCCCCCTGTGGCC
GACCATACTTATACTTAGATGACTCTCGGCAACGGATATCTAGGCTCT
>Zotu182
GAGAAGTCGTAACAAGGTTTCCGTAGGTGAACCTGCGGAAGGATCATTATCGATACCTGACCAAGACGACCTGTGAACTC
GTGAACGAATGTCGACGGGGCGGGCTCTAGCCCGTTTCGTCGGCCCACCCCGGTGTCCCTCCTGCCCTCGGGCGTGGGGG
TCGACGGGGACCACGGACGAACCCCGGCGCGACATGGCGCCAAGGAACACAAGAGAGACGGAAGCGTGGGGACGCCCTTG
GGCGCCCCCTGCAGCCGACCATACTTATACTTAGATGACTCTCGGCAACGGATATCTAGGCTCT
>Zotu183
GAGAAGTCATAACAAGGTTTCCGTAGGTGAACCTACGGAAGGATCATTGTCGATACCTGACTAAGATGACCCGCGAACTC
GTGAACGAATGCCGGTAGGGCGGGTGTCAGCTCATTTCGTTGGCCCTCCTGTCCTCGGGCGCGGGGGTCGACAGAGACCA
TGGACGAATCCCGGCACGACATGGCGCCAAGGAACACAAGAGAGACGGAAGCGTGGGGACGCCCTCGGGCGCCCCCCGCG
GCCGACCAAACTTATACTTAGATGACTCTCGGCAACGGATATCTAGGCTCT
>Zotu184
GAGAAGTCGTAACAAGGTTTCCATAGGTGAACCAGCAGAAGGATCATTATCGGTACCTGATCAAGATGACCTGTGAACTC
GTGAACGAACATTGGTAGGGTGGCCGCCAGCCATTTCGTCGGCCCACCCCGATGTTCCTCATACCCTAGGGCGTGGGGGT
CGATGGGGACCACAGACGAACCCCGGCGCGACATGGCGCCAAGGAACACAAGAGAGACGGAAGCGTGGGGACGCCCTTGG
GCGCCCCCTGCGGCCGACCATACTTATACTTAGATGACTCTCGGCAACGGATATCTAGGCTCT
>Zotu185
GTATCCGTAGGTGAACCTGCGGAAGGATCATTGTCGATACCTGACCAAGACGACCCGCGAACTCGTGATCGAACGCCGGC
GGGGCGGGCGTCAGCTTGTTTCGTCGGCCCTCTCCGACGTCTCTCCCACCCTCGGGCGCGGGGGTCGACCAAACTTATAC
TTAGATGACTCTCGGCAACGGATATCTAGGCTCT
>Zotu186
GAGAAGTCGTAACAAGGTTTCCGTAGGTGAACCTGCGGAAGGATCATTATCGATACCTGACCAAGACGACCTGTGAACTC
GTGAACGAATGTCGACGGGGCGGGCTCTAGCCCGTTTCGTCGGCCCACCCCGGCGTCCCTCCTGCCCTCGGGCATGGGGG
TCGACGGGGACCACGGACGAACCCCTGCGCGACATGGCCCCAAGGAACACAAGAGAGACGGAAGCGTGGGGACGCCCTTG
GGCGCCCCCTGCAGCCGACCATACTTATACTTAGATGACTCTCGGCAACGGATATCTAGGCTCT
>Zotu187
GAGAAGTCGTAACAAGGTTTCCGTAGGTGAACCTGCGGAAGGATCATTATCGATACCTGACCAAGACGACCTGTGAACTC
GTGAACGAATGACGACGGGGCGGGCTCTAGCCCGTTTCGTCGGCCCACCCCGGCGTCCCTCCTGCCCTCGGGGGTGGGGG
TCGACGGGGACCACGGATGAACCCCGGCGCGACATGGCGCCAAGGAACACAAGAGAGACGGAAGCGTGGGGACGCCCTTG
GGCGCCCCCTGCGGCCGACCATACTTATACTTAGATGACTCTCGGCAACGGATATCTAGGCTCT
>Zotu188
GAGAAGTCGTAACAAGGTTTCCGTAGGTGAACCTGCGGAAGGATCATTATCGATACCTGACCAAGACGACCTACGAACTC
TCGAATGAATGTCGACAGGGCGAGCGCCAGCCCGTTTTGTCGGCCCACCCCGATGTCCCTCTTGCCCTCGGACGTGGGAG
TCGACGGGAACCACTGACGAACCCCGACGCGACATGGCGCCAAGGAACACAAGAGAGGCGAAAGCGTGCGGATGCCCTTG
GGCGCCCCCTGCGGCCGACCATACTTATACTTAGATGACTCTCGGCAACGGATATCTAGGCTCT
>Zotu189
GTTTCCGTAGGTGAACCTGCGGAAGGATCATTATCGATACCTGACCAAGACGACCCGTGAACTCGTGAACGAATGTCGGC
GGGGCAGGCTCTAGCTCGTTTCGTCGGCCCACCCCGACGTCCCTCCTGCCCTCGGGCGTGGGGGTCGATGGGGACCACGG
ACGAACCCCGGTGCGACATGGCGCCAAGGAACACAAGAGAGACGGAAGCGTGGGGACGCCCTTGGGCGCCCCCTGCGGCC
GACCATACTTATACTTAGATGACTCTCGGCAACGGATATCTAGGCTCT
>Zotu190
GAGAAGTCGTAACAAGGTTTCCGTAGGTGAACCTGCGGAAGGATCATTATCGATACCTGACCAAGACGACCTGTGAACTC
GTGAACGAATGACGACGGGGCGGGCTCTAGCCCGTTTCGTCGGCCCACCCCGGCGTCCCTCCTGCCCTCGGGGGTGGGGG
TCGACGGGGACCACGGATGAACCCCGGCGCGACATGGCGCCAAGGAACACAAGAGAGACGGAAGCGTGGGGACGCCCTTG
GGCGCCCCCTGCAGCCGACCATACTTATACTTAGATGACTCTCGGCAACGGATATCTAGGCTCT
>Zotu191
GTTTCCGTAGGTGAACCTGTGGAAGGATCATTGTCGATACCTGACCAAGACGACTCGCGAACTCGTGAACGAACGTCGGC
GGGGCGGGCGTCAGCTCGTTTCGTCGACCCTCTCCGATGTCCCTACTGCCCTCGGGCGCAGGGGTCGACAGAGATCACGG
ACGAACCCCGGCGCAAAATGGCGCCAAGGAACACAAGAGAGACGGAAGCGTGGGGACGCCCTCGGGCGCCCCCCGCGGCC
GACCAAACTTATACTTAGATGACTCTCAGCAATGGATATCTGGGCTCT
>Zotu192
GTTTCCGTAGGTGAACCTGTGGAAGGATCATTGTCGATACCTGACCAAGACGACTCGCGAACTCGTGAACGAACGTCGGC
GGGGCGGGCGTCAGCTCGTTTCGTCGACCCTCTCCGATGTCCCTACTGCCCTCGGGCGCAGGGGTCGACAGAGATCACGG
ACGAACCCCGGCGCAAAATGGCGCCAAGGAACACAAGAGAGACGGAAGCGTGGGGACGCCCTCGGGCGCCCCCCGCGGTC
GACCAAACTTATACTTAGATGACTCTCAGCAATGGATATCTGGGCTCT
>Zotu193
GAGAAATCGTAACAAGGTTTCCGTAGGTGAACCTGCGGAAGGATCATTATCGATACCTGACCAAGACGACCTGTGAACTC
GTTAACGAATGTCGACGGGGCGGGCTCTAGCCCGTTTCGTCGGCCCACCCCGGCGTCCCTCCTGCCCTCGGGCATGGGGG
TCGACGGGGACCACGGACGAACCCCGGCGCGACATGGCCCCAAGGAACACAAGAGAGACGGAAGCGTGGGGACGCCCTTG
GGTGCCCCCTGCGGCCGACCATACTTATACTTAGATGACTCTCGGCAACGGATATCTAGGCTCT
>Zotu194
GAGAAGTCGTAACAAGGTTTCCGTAGGTGAACCTGCGGAAGGATCATTGTCGATACCTGACCAAGACGACCCGCGAACTC
GTGAACGAATGCCGGTAGGGCGGGTGTCAGCTCATTTCGTTGGCCCTCCTGTCCTCGGGCGCGGGGGTCGACAGAGACCA
TGGACGAATCCCGGCACGACATGGCGCCAAGGAACACAAGAGAGACGGAAGTGTGGGGACGCCCTTGGGCGCCCCTCGTG
ACCGACCATACTTATACTTAGATGACTCTCGGCAACGGATATCTAGGCTCT
>Zotu195
GAGAAGTCGTAACAAGGTTTCCGTAGGTGAACCTGCGGAAGGATCATTATCGGTACCTGATCAAGATGACCTGTGAACTC
GTGAACGAACATTGGTAGGGTGGCCGCCAGCCATTTCGTCGGCCCACCCCGATGTTCCTCATACCCTAGGGCGTGGGGGT
CGATGGGGACCACAGACGAACCCCGGCGTGACATGGCACCAAGGAATACAAGAGAGACAGAAGCGTGGGGACGCCCTTGG
GCGCCCCCTGCGGCCACCAATACTTATACTTAGATGACTCTCGGCAACGGATATCTAGGCTCT
>Zotu196
GAGAAGTCATAACAAGGTTTCCGTAGGTGAACCTACGGAAGGATCATTGTCGATACCTGACTAAGACGACCCGCGAACTC
GTGAACGAATGCCGGTAGGGCGGGTGTCAGCTCATTTCGTTGGCCCTCCTGTCCTCGGGCGCGGGGGTCGACAGAGACCA
TGGACGAATCCCGGCACGACATGGCGCCAAGGAACACAAGAGAGACGGAAGCGTGGGGACGCCCTCGGGCGCCCCCCGCG
GCCGACCAAACTTATACTTAGATGACTCTCGGCAACGGATATCTAGGCTCT
>Zotu197
GAGAAGTCGTAACAAGGTTTCCGTAGGTGAACCTGCGGAAGGATCATTATCGATACCTGACCAAGACGACCCGTGAACTC
GTGAACGAATGTCGGCGGGGCGGGCTCTAGCTCGTTTCGTCGGCCCACCCCGACGTTCCTCCTGCCCTCGGGCGTGGGGG
TCGACGAAGAACACGGACGAACCCCGGCGCGACATGGCGCCAAGGAACAAAAGAGAGACAGAAGCGTGGGGACGCCCTTG
GGCGCCCCGTGCGGCCGAACATACTTATACTTAGATGACTCTCGGCAACGGATATCTAGGCTCT
>Zotu198
GTTTTTGTAGGTGAACCTGCAGAAGGATCATTGTCAATACCTGACCAAGACGACTCGCGAACTCGTGAGCGAACGTCGGC
AAGCGGGCGTCAGCCAATTTCATAGGTCCTCCCCAACATCCCTCCTGCCCTCGGGCGCGGGGGTCGACGGGGACCCCGAA
TGAACCCCAGCGCGACATGGCGCCAAGGAACACAAGAGAGACAGAAGCATGGGGATGCCCTTGGGCGCCCCCCGTGGCCA
ACCATACTTATTACTTAGATGACTCTCGGCAACGGATATCTAGGCTCT
>Zotu199
GAGAAGTCGTAACAAGGTTTCCGTAGGTGAACCTGCGGAAGGATCATTGTCGATACCTGACCAAGACGACCCGCGAACTC
GTGAACAAACGCCGGCGGGGCGGGCGTCAGCTCGTTTCGTCGGCCCTCTCCGACGTCCCTCCCGCCCTCGGGCACGGGGG
TCGACGGAGACCACGGACGAACCCCGGCGCGACATGGCGCCAAGGAACACAAGAGAGACGGAAGTGTGGGGACGCCCTTG
GGCGCCCCTCGTGACCGACCATACTTATACTTAGATGACTCTCGGCAACGGATATCTAGGCTCT
>Zotu200
GTTTCCGTAGGTGAACCTGTGGAAGGATCATTGTCGATACCTGACCAAGACGACCCGCGAACTCGTGAACGAACGTCGGC
GGGGCGGGCGTCAGCTCATTTCGTCGACCCTCTCCGATGTCCCTCCTGCCCTCGGGCGCAGGGGTCGACGGAGATCACGG
ACGAACCCCGGCGCAAAATGGCGCCAAGGAACACAAGAGAGACGGAAGTGTGGGGACGCCCTCGGGCGCCCCCCGCGGTC
GACCAAACTTATACTTAGATGACTCTCGGCAACGGATATCTAGGCTCT
>Zotu201
GTTTCCGTAGGTGAACCTGTGGAAGGATCATTGTCGATACCTGACCAAGATGACTCGCGAACTCGTGAACGAACGTCGGC
GGGGCGGGCGTCAGCTCGTTTCGTCGACCCTCTCCGATGTCCCTACTGCCCTCGGGCGCAGGGGTCGACAGAGATCACGG
ACGAACCCCGGCGCAAAATGGCGCCAAGGAACACAAGAGAGACGGAAGCGTGGGGACGCCCTCGGGCGCCCCCCGTGGTC
GACCAAACTTATACTTAGATGACTCTCGGCAACGGATATCTAGGCTCT
>Zotu202
GTTTCCGTAGGTGAACCTGCGGAAGGATCATTATCGATACCTGACCAAGATGACCCGTGAACTCGTGAACGAATGTCGGC
GGGGCGGGCTCTAGCTCGTTTCGTCGGCCCACCCCGACGTCCCTCCTGCCCTCGGGCGTGGGGGTCGATGGGGACCACGG
ACGAACCCCGGTGCGACATGGCGCCAAGGAACACAAGAGAGACGGAAGCGTGGGGACGCCATTGGGCGCTCCCTGCGGCC
GACCATACTTATACTTAGATGACTCTCGGCAACGGATATCTAGGCTCT
>Zotu203
GAGAAGTCGTAACAAGGTTTCCGTAGGTGAACCTGCGGAAGGATCATTGTCGATACCTGACCAAGACGACCCGCGAACTC
GTGAACGAATGCCGGTAGGGCGGGTGTCAGCTCATTTCGTTGGCCCTCCTGTCCTCGGGCGCGGGGGTCGACAGAGACCA
TGGACGAATCCCGGCACGACATGGCGCCAAGGAACACAAGAGAGACGGAAGCGTGGGGACGCCCTCGGGCGCCCCCCGCG
GCCGACCAAACTTATACTTAGATGACTCTCGGCAACGGATATCTAGGCTCT
>Zotu204
GTTTCCGTAGGTGAACCTGCGGAAGGATCATTATCGATACCTGACCAAGATGACCCGTGAACTCGTGAACGAATGTTGGC
GGGGCGGGCGCTAGCCCGTTTCATCGGCCCACCCCGACGTCCCTCCTGCCCTCGGGCGTGGGGGTCGACGAGGACCACGG
ACGAACCCCGGCGCGACATGGCGCCAAGGAACACAAGAGAGACGGAAGCGTGGGGACGCCCTTGGGCGCCCCTTGCGGCC
GACCATACTTATACTTAGATGACTCTCGGCAACGGATATCTAGGCTCT
>Zotu205
GAGAAGTCGTAACATGGTTTCCGTAGGTGAACCTGTGGAAGGATCATTATCGATACCTGACCAAGACGACCCGTGAACTC
GTGAACAAATGTTGGTGGGGCGGGCGCCAGCTCGTTTCGTCGGTCCACCCCGACGTCCCTCCTACCCTCGGGCGTGGGTG
TCGATGGGGACCACGGACAAACCCCGGCGCGACATGGCGCCAAGTAACACAAGAGAGACGGAAGCGTGGGGACGCCCTTG
GGCACCACCTGCGGCCGACCATACTTATACTTAGATGACTCTCGGCAACGGATATCTAGGCTCT
>Zotu206
GAGAAGTCGTAACAAGGTTTCCGTAGGTGAACCTGCGGAAGGATCATTATCGATACCTGACCAAGACGACCCGCGAACTC
GTGAACGAATGTCGGCGCGGCAGGCGCCAGCCCGTTTCGTCGGCCTACGCCGATGTCCCTCCAGCCCTCGGGCATGGGGG
TCAACGGGGACAATGGACGAATCCCGGCGCGACATGGCGCCAAGGAACACAAGAGAGACGGAAGCGTGGGGACGCCCTTG
GGCGCCCCCTGCGGCCGACCATACTTATACTTAGATGACTCTCGGCAACGGATATCTAGGCTCT
>Zotu207
GAGAAGTCGTAATAAGGTTTCCGTAGGTGAACCTGCGGAAGGATCATTATCGATACTTGACCAAGACGACCTACGAACTC
TCGAATGAATGTCGACAGGGCGAGCGCCAGCCCGTTTTGTCGGCCCACCCCGATGTCCCTCTTGCCCTCGGACGTGGGAG
TCGACGGGAACCACTGACGAACCCCGACGCGACATGGCGCCAAGGAACACAAGAGAGGCGAAAGCGTGCGGATGCCCTTG
GGCGCCCCCTGCAGCCGACCATACTTATACTTAGATGACTCTCGGCAACGGATATCTAGGCTCT
>Zotu208
GAGAAGTCGTAACAAGGTTTCCGTAGGTGAACCTGCGGAAGGATCATTATCGATACCTGACCAAGACGACCTGTGAACTC
GTGAACGAATGTCGACGGGGCGGGCTCTAGCCCGTTTCGTCGGCCCACCCCGGCGTCCCTCCTGCCCTCGGGCATTGGGG
TCGACGGGGACCACGGACGAACCCCGGCGCGACATGGCGCCAAGGAACACAAGAGAGACGGAAGCGTGGGGACGCCCTTG
GGCGCCCCCTGCAGCCGACCATACTTATACTTAGATGACTCTCGGCAACGGATATCTAGGCTCT
>Zotu209
GAGAAGTCGTAACAAGGTTTCCGTAGGTGAACCTGCGGAAGGATCATTATCGATACCTGACCAAGACGACCTGTGAACTC
GTGAACGAATGTCGACGGGGCGGGCTCTAGCCCGTTTCGTCGGCCCACCCCGGTGTCCCTCCTGCCCTCGGGCGTGGGGG
TCGACGGGGACCACGGACGAACCCCGGCGCGACATGGCGCCAAGGAACACAAGAGAGACGGAAGCGTGGGGACGCCCTTG
GGCGCCCCCTGCGGCCGACCATACTTATACTTAGATGACTCTCGGCAACGGATATCTAGGCTCT
>Zotu210
GAGAAGTCGTAACAAGGTTTCCGTAGGTGAACCTGCGGAAGGATCATTATCGATACCTGACCAAGACGACCTACGAACTC
TCGAATGAATGTCGACAGGGCGAGCGCCAGCCCGTTTTGTCGGCCCACCCCGATGTCCCTCTTGCCCTCGGACGTGGGAG
TCGACGGGAACCACTGACGAACCCCGACGCGACATGGCGCCAAGGAACACAAGAGAGGCGAAAGCGTGCGGATGCCCTTG
GGCGCCCCCTGCGGCCGACCATACTTATACTTAGATGACTCTCGGCTACGAATATCTAGGCTCT
>Zotu211
GTTTCCGTAGGTGAACCTGTGGAAGGATCATTGTCGATACCTGACCAAGACGACCCGCGAACTCGTGGGGACGCCCTCGG
GCGCAGGGGTCGACAGAGATCACGGACGAACCCCGGCGCAAAATGGCGCCAAGGAACACAAGAGAGACGGAAGCGTGGGG
ACGCCCTCGGGCGCCCCCCGCGGTCGACCAAACTTATACTTAGATGACTCTCGGCAACGGATATCTAGGCTCT
>Zotu212
GTTTCCGTAGGTGAACCTGCGGAAGGATCATTGTCGATACCTGACCAAGACGACCCGCGAACTCGTGAACGAACGTCGGC
GGGGCGGGCGTCAGCTCGTTTCGTCGACCCTCTCCGATGTCCCTACTGCCCTCGGGCGCAGGGGTCGACAGAGATCACGG
ACGAACCCCGGCGCAAAATGGCGCCAAGGAACACAAGAGAGACGGAAGCGTGGGGACGCCCTCGGGCGCCCCCCGCGGCC
GACCAAACTTATACTTAGATGACTCTCAGCAATGGATATCTGGGCTCT
>Zotu213
GTTTCCGTAGGTGAACCTGCGGAAGGATCATTGTCGATACCTGACCAAGACGACCCGCGAACTCGTGAACGAACGCCGGC
GGGGCGGGCGTCAGCTCGTTTCGTCAGCCCTCTCCGACGTCCCTCCCGCCCTCGGGCGCGGGGGTCGACGGAGACCATGG
ACGAACCCTGGCACGACATGGCGCCAAGGAACACAAGAGAGACGGAAGCATGGGGACGCCCTCGGGCGCCCCCCGCGGCC
GACCAAACTTATACTTAGTGACTCTCGGCAACGAATATCTAGGCTCT
>Zotu214
GAGAAGTCGTAACAAGGTTTCCGTAGGTGAACCTGCGGAAGGATCATTATCGATACCTGACCAAGACGACCTGTGAACTC
GTGAACGAATGTCGACGGGGCGGGCTCTAGCCCGTTTCGTTGGCCCAGCCCGGCGTCCCTCCTGCCCTCGGGCATGGGGG
TCGACGGGGACCACGGACGAACCCCTGCGCGACATGGCCCCAAGGAACACAAGAGAGACGGAAGCGTGGGGGCGCCCTTG
GGTGCCCCCTGCGGCCGACCATACTTATACTTAGATGACTCTCGGCAACGGATATCTAGGCTCT
>Zotu215
GTTTCCGTAGGTGAACCTGCGGAAGGATCATTGTCGATACCTGACCAAGACGACCCGCGAACTCGTGAACGAACGTCGGC
GGGGCGGGCGTCAGCTCGTTTCGTCGACCCTCTCCGATGTCCCTACTGCCCTCGGGCGCAGGGGTCGACAGAGATCACGG
ACGAACCCCGGCGCAAAATGGCGCCAAGGAACACAAGAGAGACGGAAGCGTGGGGACGCCCTCGGGCGCCCCCCGCGGCC
GACCAAACTTATACTTAGATGACTCTCGGCAACGGATATCTAGGCTCT
>Zotu216
GAGAAGTCGTAACAAGGTTTCCGTAGGTGAACCTGCGGAAGGATCATTGTCGATACCTGACCAAGACGACCCGCGAACTC
GTGAACGAACGCCGGCGGGGTGGGCGTCAGCTCGTTTCGTCGGCCCTCTCCGACGTCCCTCCCGCCCTCGGGCGCGGGGG
TCGACGGAGACCACGGACGAACACCGGCGCGACATGGCGCCAAGGAACACAAGAGAGACGGAAGTGTGGGGACGCCCTCG
GGCGCCCCCCGCGGCCGACCAAACTTATACTTAGATGACTCTCGGCAACGGATATCTAGGCTCT
>Zotu217
GAGAAGTCGTAACAAGGTTTCCGTAGGTGAACCTGCGGAAGGATCATTGTCGATACCTGACCAAGACGACCCGCGAACTC
GTGAACGAACGCCTGCGGGGCGGGCGTCAGCTCGTTTCATCGGCCCTCTCCGACGTCCCTCCCGCCCTCAGGCACGGGGG
ACGACGGAGACCACGGACGAACCCCGGCGCGATATGGCGCCAAGGAACACAAGAGAGACGGAAGCGTGGGGACGCCCTCG
GGCGCCCCCCGCGGCCGACCAAACTTATACTTAGATGACTCTCGGCAACGGATATCTAGGCTCT
>Zotu218
GAGAAGTTGTAACAAGGTTTCCGTAGGTGAACCTGCGGAAGGATCATTATCGATACCTGACCAAGACGACCCGTGAACTC
GTGAACGAATGTCGGCGGGGCGGGCTCTAGCTCGTTTCGTCGGCCCACCCCGACGTCCCTCCTGCCCTCGGGCGTGGGGG
TCGACGAAGACCACGGACGAACCCCGGCGCGACATGGCGCCAAGGAACAAAAGAGAGACGGAAGCGTGGGGACGCCCTTG
GGCGCCCCCTGCGGCCGAACATACTTATACTTAGATGACTCTCGGCAACGGATATCTAGGCTCT
