# Supplementary material for: Hybridization and diversity of aquatic macrophyte Sparganium L. (Typhaceae) as revealed by high-throughput nrDNA sequencing
Source: Sci Rep. 2022 Dec 14;12:21610. doi: 10.1038/s41598-022-25954-0 (PMC9750990; doi:10.1038/s41598-022-25954-0)
Supplement: Supplementary file 6 — Supplementary Information 6. [file 41598_2022_25954_MOESM6_ESM.zip › Sparganium_major_ribotypes.fas]

>Negle-4A*
GTTTCCGTAGGTGAACCTACGGAAGGATCATTGTCGATACCTGACTAAGATGACCCGCGAACTCGTGAACGAATGCCGGTAGGGCGGGTGTCAGCTCATTTCGTTGGCCC-------------TCCTG-TCCT-CGGGCGC-GGGGGTCGACAGAGACCATGGACGAATCCCGGCACGACATGGCGCCAAGGAACACAAGAGAGACGGAAGTGTGGGGACG---CCC-TTGGG--CGCCCCTCGTGACCGACC-ATACTTA-TAC-TTAGATGATTCTCGACAACAGATATCTAGGCTCT
>Negle-4B*
GTTTCCGTAGGTGAACCTACGGAAGGATCATTGTCGATACCTGACTAAGACGACCCGCGAACTCGTGAACGAATGCCGGTAGGGCGGGTGTCAGCTCATTTCGTTGGCCC-------------TCCTG-TCCT-CGGGCGC-GGGGGTCGACAGAGACCATGGACGAATCCCGGCACGACATGGCGCCAAGGAACACAAGAGAGACGGAAGTGTGGGGACG---CCC-TTGGG--CGCCCCTCGTGACCGACC-ATACTTA-TAC-TTAGATGATTCTCGACAACAGATATCTAGGCTCT
>Negle-3A
GTTTCCGTAGGTGAACCTGCGGAAGGATCATTTTCGATACCTAACCAAGACGACCAGCGAACTCGTGAACGAACGCCAGCGGGGCGGGCGTCAGCTCGTTTCGTCAGCCCTCTCCGGCGTCCCTCCCA-CCCT-CAGGCAC-GGGGGTTGACGGAGACCACTGATGAACCCCGGCGCGACATGGCGCCAAGGAACACAGGAGAGACGGAAGCGTGGGGACG---CCC-TTGGG--CGCCCCCTGCGGCTGATCAAAACTTA-TAC-TTAGATGACTCTCGGCAACGGATATCTAGGCTCT
>Negle-3B
GTTTCCGTAGGTGAACCTGCGGAAGGATCATTTTCGATACCTAACCAAGACGACCAGCGAACTCGTGAACGAACGCCAGCGGGGCGGGCGTCAGCTCGTTTCGTCAGCCCTCTCCGGCGTCCCTCCCA-CCCT-CAGGCAC-GGGGGTTGACGGAGACCACTGATGAACCCCGGCGCGACATGGCGCCAAGGAACACAGGAGAGACGGAAGCGTGGGGATG---CCC-TTGGG--CGCCCCCTGCGGCTGATCAAAACTTA-TAC-TTAGATGACTCTCGGCAACGGATATCTAGGCTCT
>Erect-4
GTTTCCGTAGGTGAACCTGCAAAAGTATCATTGTCGATACCTGACCAAGACGACTCGCGAACTCGTGAACGAACGTCGGCGGGGCGGGCGTCAGCTCATTTCGTCGACCCTCTCCGATGTCCCTCCTG-CCCT-CGGGCGC-AGGGGTCGACGGAGATCACGGACGAACCCCGGCGCAAAATGGCGCCAAGGAACACAAGAGAGACGGAAGTGTGGGGACG---CCC-TCGGG--CGCCCCCCGCGGTCGACC-AAACTTA-TAC-TTAGATGACTCTCGGCAACGGATATCTAGGCTCT
>Erect-2A
GTTTCCGTAGGTGAACCTGTGGAAGGATCATTGTCGATACCTGACCAAGACGACTCGCGAACTCGTGAACGAACGTCGGCGGGGCGGGCGTCAGCTCGTTTCGTCGACCCTCTCCGATGTCCCTACTG-CCCT-CGGGCGC-AGGGGTCGACAGAGATCACGGACGAACCCCGGCGCAAAATGGCGCCAAGGAACACAAGAGAGACGGAAGCGTGGGGACG---CCC-TCGGG--CGCCCCCCGCGGTCGACC-AAACTTA-TAC-TTAGATGACTCTCGGCAACGGATATCTAGGCTCT
>Erect-2B
GTTTCCGTAGGTGAACCTGTGGAAGGATCATTGTCGATACCTGACCAAGACGACCCGCGAACTCGTGAACGAACGTCGGCGGGGCGGGCGTCAGCTCGTTTCGTCGACCCTCTCCGATGTCCCTACTG-CCCT-CGGGCGC-AGGGGTCGACAGAGATCACGGACGAACCCCGGCGCAAAATGGCGCCAAGGAACACAAGAGAGACGGAAGCGTGGGGACG---CCC-TCGGG--CGCCCCCCGCGGTCGACC-AAACTTA-TAC-TTAGATGACTCTCGGCAACGGATATCTAGGCTCT
>Erect-1B
GTTTCCGTAGGTGAACCTGCAGAAGTATCATTGTCGATACCTGACCAAGACGACTCGCGAACTCGTGAACGAACGTCGGCGGGGCGGGCGTCAGCTCGTTTCGTCGACCCTCTCCGATGTCCCTACTG-CCCT-CGGGCGC-AGGGGTCGACAGAGATCACGGACGAACCCCGGCGCAAAATGGCGCCAAGGAACACAAGAGAGACGGAAGCGTGGGGACG---CCC-TCGGG--CGCCCCCCGCGGTCGACC-AAACTTA-TAC-TTAGATGACTCTCAGCAATGGATATCTGGGCTCT
>Erect-1A
GTTTCCGTAGGTGAACCTGCAGAAGTATCATTGTCGATACCTGACCAAGACGACTCGCGAACTCGTGAACGAACGTCGGCGGGGCGGGCGTCAGCTCGTTTCGTCGACCCTCTCCGATGTCCCTACTG-CCCT-CGGGCGC-AGGGGTCGACAGAGATCACGGACGAACCCCGGCGCAAAATGGCGCCAAGGAACACAAGAGAGACGGAAGCGTGGGGACG---CCC-TCGGG--CGCCCCCCGCGGTCGACC-AAACTTA-TAC-TTAGATGACTCTCGGCAACGGATATCTAGGCTCT
>Erect-5
GTTTCCGTAGGTGAACCTGCAGAAGTATCATTGTCGATACCTGACCAAGATGACTCGCGAACTCGTGAACGAACGTCGGCGGGGCGGGCGTCAGCTCGTTTCGTCGACCCTCTCCGATGTCCCTACTG-CCCT-CGGGCGC-AGGGGTCGACAGAGATCACGGACGAACCCCGGCGCAAAATGGCGCCAAGGAACACAAGAGAGACGGAAGCGTGGGGACG---CCC-TCGGG--CGCCCCCCGTGGTCGACC-AAACTTA-TAC-TTAGATGACTCTCGGCAACGGATATCTAGGCTCT
>Erect-3
GTTTCCGTAGGTGAACCTACGGAAGGATCATTGTCGATACCTGACCAAGACGACCCCCGAACTCGTGAACGAACGCCGGCGGGGCGGGCGTCAGCTCGTTTCGTCAGCCCTCTCCGACGTCCCTCCCG-CCCT-CGGGCGC-GGGGGTCGACGGAGACCATGGACGAACCCTGGCACGACATGGCGCCAAGGAACACAAGAGAGACGGAAGCATGGGGACG---CCC-TCGGG--CGCCCCCCGCGGCCGACC-AAACTTA-TAC-TTAG-TGACTCTCGGCAACGAATATCTAGGCTCT
>Negle-2
GTTTCCATAGGTGAACCTGCGGAAGGATCATTGTCGATACCTGACCAAGACGACCCGCGAACTCGTGAACGAACGCCGGCGGGGCGGGCGTCAGCTCGTTTCGTCGGCCCTCTCCGATGTCCCTCTCG-CCCT-CGGGCGC-GGGGGTCGACGGAGACCACGGATGAACCCCGGCACGACATGGCGCCAAGGAACACAAGAGAGACGGAAGCGTGGGGATG---CCC-TCAGG--CGCCCCCCGTGGCCGACC-AAACTTA-TAC-TTAGATGGCTCTCGGCAATGGATATCTAGGCTCT
>Negle-6
GTTTCCGTAGGTGAACCTGCGGAAGGATCATTGTCGATACCTGACCAAGACGACCCGCGAACTCGTGAACGAACGTCGGCGGGGCGGGCGTCAGCTTGTTTCGTCAGCCCTCTCCGACGTTCTTCCCG-CCCT-CGGGCGCGGGGGGTCGACGGAGACCACGGATGAACCCCGGCGCGACATGGCGCCAAGGAACACAAGAGAGACGGAAGCGTGGGGACT---CCC-TCGGG--CGCCCCCCGCGGTCGACC-AAACTTA-TAC-TTAGATGACTCTCGGCAACGGATATCTAGGCTCT
>Micro-2
GTTTCCGTAGGTGAACCTGCGGAAGGATCATTGTCGATACCTGACCAAGACGACCCGTGAACTCGTGAACGAACGTCGACGGGGCGGGCGTCAGCTCGTTTCGTCGGCCCTCTCCGATGTCCCTCCTG-CCCT-CGGGCGC-GGGGGTCGACGGAGACCACGGACGAACCCCGGCGCGACATGGCGCCAAGGAACACAAGAGAGACGGAAGCTTGGGGACG---CCC-TCGGG--CGCCCCCCGCGGCCGACC-AAACTTA-TAC-TTAGATGACTCTCGGCAACGGATATCTAGGCTCT
>Erect-6A
GTTTCCGTAGGTGAACCTGCGGAAGGATCATTGTCGATACCTGACCAAGACGACCCGCGAACTCGTGAACGAACGTCGGCGGGGCGGGCGTCAGCTCGTTTCGTCGGCCCTCTCCGACGTCCCTCCCG-CCCT-CGGGCGC-GGGGGTCGACGGAGACCACGGACGAACCCCGGCGCAACATGGCGCCAAGGAACACAAGAGAGACGGAAGCGTGGGGACG---CCC-TCGGG--CGCCCCCCGCGGCCGACC-AAACTTA-TAC-TTAGATGACTCTCAGCAATGGATATCTGGGCTCT
>Erect-6B
GTTTCCGTAGGTGAACCTGCGGAAGGATCATTGTCGATACCTGACCAAGACGACCCGCGAACTCGTGAACGAACGTCGGCGGGGCGGGTGTCAGCTCGTTTCGTCGGCCCTCTCCGACGTCCCTCCCG-CCCT-CGGGCGC-GGGGGTCGACGGAGACCACGGACGAACCCCGGCGCAACATGGCGCCAAGGAACACAAGAGAGACGGAAGCGTGGGGACG---CCC-TCGGG--CGCCCCCCGCGGCCGACC-AAACTTA-TAC-TTAGATGACTCTCAGCAATGGATATCTGGGCTCT
>Negle-7A
GTTTCCGTAGGTGAACCTGCGGAAGGATCATTGTCGATACCTGACCAAGACGACCCGCGAACTCGTGAACGAACGTCGGCGGGGCGGGCGTCAGCTCGTTTCGTCGGCCCTCTTCGACGTCCCTCCCG-CCCT-CGGGCGCGGGGGGTCGACGGAGACCACGAACGAACCCCGGCGCGACATGGCGCCAAGGAACACAAGAGAGACGGAAGCGTGGGGACG---CCC-TCGGG--CGCCCCCCGCGGCCGACC-ACACTTA-TAC-TTAGATGACTCTCGGCAACGGATATCTAGGCTCT
>Negle-7B
GTTTCCGTAGGTGAACCTGCGGAAGGATCATTGTCGATACCTGACCAAGACGACCCGCGAACTCGTGAACGAACGTCGGCGGGGCGGGCGTCAGCTCGTTTCGTCGGCCCTCTTCGACGTCCCTCCCG-CCCT-CGGGCGCGGGGGGTCGACGGAGACCACGAACGAACCCCGGCGCGACATGGCGCCAAGGAACACAAGAGAGACGGAAGCGTGGGGACG---CCC-TCGGG--CGCCCCCCGCGGCCGACC-AAACTTA-TAC-TTAGATGACTCTCGGCAACGGATATCTAGGCTCT
>Micro-1A
GTTTCCGTAGGTGAACCTGCGGAAGGATCATTGTCGATACCTGACCAAGACGACCCGCGAACTCGTGAACGAACGTCGGCGGGGCGGGCGTCAGCTCGTTTCGTCGGCCCTCTCCGACGTCCCTCCCG-CCCT-CGGGCGC-GGGGGTCGACGGAGACCACGGACGAACCCCGGCGCAACATGGCGCCAAGGAACACAAGAGAGACGGAAGCGTGGGGACG---CCC-TCGGG--CGCCCCCCGCGGCCGACC-AAACTTA-TAC-TTAGATGACTCTCGGCAACGGATATCTAGGCTCT
>Micro-1B
GTTTCCGTAGGTGAACCTGCGGAAGGATCATTGTCGATACCTGACCAAGACGACCCGCGAACTCGTGAACGAACGTCGGCGGGGCGGGCGTCAGCTCGTTTCGTCGGCCCTCTCCGACGTCCCTCCCG-CCCT-CGGGCGC-GGGGGTCGACGGAGACCACGGACGAACCCCGGCGCAACATGGCGCCAAGGAACACAAGAGAGACGGAAGCGTGGGGACG---CCC-TCGGG--CGCCCCCCGCGGCAGACC-AAACTTA-TAC-TTAGATGACTCTCGGCAACGGATATCTAGGCTCT
>Negle-1
GTTTCCGTAGGTGAACCTGCGGAAGGATCATTGTCGATACCTGACCAAGACGACCCGCGAACTCGTGAACAAACGCCGGCGGGGCGGGCGTCAGCTCGTTTCGTCGGCCCTCTCCGACGTCCCTCCCG-CCCT-CGGGCAC-GGGGGTCGACGGAGACCACGGACGAACCCCGGCGCGACATGGCGCCAAGGAACACAAGAGAGACGGAAGCGTGGGGACG---CCC-TCGGG--CGCCCCCCGCGGCCGACC-AAACTTA-TAC-TTAGATGACTCTCGGCAACGGATATCTAGGCTCT
>Stolo-3A
GTTTCCGTAGGTGAACCTGCGGAAGGATCATTGTCGATACCTGACCAAGACGACCCGCGAACTCGTGAACGAACGCCGGCGGGGCGGGCGTCAGCTCGTTTCGTCGGCCCTCTGCGACGTCCCTCCCG-CCCT-CGGGCGC-GGGGGTCGACGGAGACCACGGACGAACCCCGGCGCGACATGGCGCCAAGGAACACAAGAGAGACGGAAGCGTGGGGACG---CCC-TCGGG--CGCCCCCCGCGGCCGACC-AAACTTA-TAC-TTAGATGACTCTCGGCAACGGATATCTAGGCTCT
>Stolo-3B
GTTTCCGTAGGTGAACCTGCGGAAGGATCATTGTCGATACCTGACCAAGACGACCCGCGAACTCGTGAACGAACGCCGGCGGGGCGGGCGTCAGCTCGTTTCGTCGGCCCTCTGCGACGTCCCTCCCG-CCCT-CGGGCGC-GGGGGTCGACGGAGACCACGGACGAACCCCGGCGCGACATGGCGCCAAGGAACACAAGAGAGACGGAAGCGTGGGGATG---CCC-TCGGG--CGCCCCCCGCGGCCGACC-AAACTTA-TAC-TTAGATGACTCTCGGCAACGGATATCTAGGCTCT
>Micro-3B
GTTTCCGTAGGTGAACCTGCGGAAGGATCATTGTCGATACCTGACCAAGACGACCCGCGAACTCGTGAACGAACGCCGGCGGGGCGGGCGGCAGCTCGTTTCGTCGGCCCTCTCCGACGTCCCTCCCG-CCCT-CGGGCGC-GGGGGTCGACGGAGACCACGGACGAACCCCGGCGCGACATGGCGCCAAGGAACACAAGAGAGACGGAAGCGTGGGGATG---CCC-TCGGG--CGCCCCCCGCGGCCGACC-AAACTTA-TAC-TAAGATGACTCTCGGCAACGGATATCTAGGCTCT
>Micro-3A
GTTTCCGTAGGTGAACCTGCGGAAGGATCATTGTCGATACCTGACCAAGACGACCCGCGAACTCGTGAACGAACGCCGGCGGGGCGGGCGGCAGCTCGTTTCGTCGGCCCTCTCCGACGTCCCTCCCG-CCCT-CGGGCGC-GGGGGTCGACGGAGACCACGGACGAACCCCGGCGCGACATGGCGCCAAGGAACACAAGAGAGACGGAAGCGTGGGGATG---CCC-TCGGG--CGCCCCCCGCGGCCGACC-AAACTTA-TAC-TTAGATGACTCTCGGCAACGGATATCTAGGCTCT
>Stolo-1
GTTTCCGTAGGTGAACCTGCGGAAGGATCATTGTCGATACCTGACCAAGACGACCCGCGAACTCGTGAACGAACGCCGGCGGGGCGGGCGTCAGCTCGTTTCGTCGGCCCTCTCCGATGTCCCTCCTG-CCCT-CGGGCGC-GGGGGTCGACGGAGACCACGGACGAACCCCGGCGCGACATGGCGCCAAGGAACACAAGAGAGACGGAAGCGTGGGGATG---CCC-TCGGG--CGCCCCCCGCGGCCGACC-AAACTTA-TAC-TTAGATGACTCTCGGCAACGGATATCTAGGCTCT
>Stolo-2A
GTTTCCGTAGGTGAACCTGCGGAAGGATCATTGTCGATACCTGACCAAGACGACCCGCGAACTCGTGAACGAACGCCGGCGGGGCGGGCGTCAGCTCGTTTCGTCGGCCCTCTCCGACGTCCCTCCTGCCCCT-CGGGCGC-GGGGGACGACGGAGACCACGGACGAACCCCGGCGTGACATGGCGCCAAGGAACACAAGAGAGACGGAAGCGTGGGGACG---CCC-TCGGG--CGCCCCCCGCGGCCGACC-AAACTTA-TAC-TTAGATGACTCTCGGCAACGGATATCTAGGCTCT
>Stolo-2B
GTTTCCGTAGGTGAACCTGCGGAAGGATCATTGTCGATACCTGACCAAGACGACCCGCGAACTCGTGAACGAACGCCGGCGGGGCGGGCGTCAGCTCGTTTCGTCGGCCCTCTCCGACGTCCCTCCTGCCCCT-CGGGCGC-GGGGGACGACGGAGACCACGGACGAACCCCGGCGTGACATGGCGCCAAGGAACACAAGAGAGACGGAAGCGTGGGGATG---CCC-TCGGG--CGCCCCCCGCGGCCGACC-AAACTTA-TAC-TTAGATGACTCTCGGCAACGGATATCTAGGCTCT
>Hyper-3C
GTTTCCGTAGGTTAACCTGCAGAAGGATCATTATCGATACCTGACCAAGACGACCCGCGAACTCGTGAACGAACGTCGGCAGGGTGGGCATTAGCCCGTTTCGTCTGCCCACCCCGACATCCCTCCTG-CCATAAGGGCGT-GGGGGTCGACGGGGACCACGGGCGAACCCCGGTGCGGCATGGTGCCAAGGAACACAAGAGAGACGGAAGCGTGGGGACG---CCC-TTGGG--CGCCCCCTGCGGCCGACC-ATACTTA-TAC-TTAGATGACTCTCGGCAACGGATATCTAGGCTCT
>Hyper-3D
GTTTCCGTAGGTGAACCTGCGGAAGGATCATTATCGATACCCGACCAAGACGACCCGCGAACTCGTGAACGAACGTCGGCAGGGTGGGCATTAGCCCGTTTCGTCTGCCCACCCCGACATCCCTCCTG-CCATAAGGGCGT-GGGGGTCGACGGGGACCACGGGCGAACCCCGGTGCGGCATGGTGCCAAGGAACACAAGAGAGACGGAAGCGTGGGGACG---CCC-TTGGG--CGCCCCCTGCGGCCGACC-ATACTTA-TAC-TTTGATAACTCTCATAAACGGATATCTAGGCTCT
>Hyper-3A
GTTTCCGTAGGTTAACCTGCAGAAGGATCATTATCGATACCTGACCAAGACGACCCGCGAACTCGTGAACGAACGTCGGCAGGGTGGGCATTAGCCCGTTTCGTCTGCCCACCCCGACATCCCTCCTG-CCATAAGGGCGT-GGGGGTCGACGGGGACCACGGGCGAACCCCGGTGCGGCATGGTGCCAAGGAACACAAGAGAGACGGAAGCGTGGGGACG---CCC-TTGGG--CGCCCCCTGCGGCCGACC-ATACTTA-TAC-TTTGATAACTCTCATAAACGGATATCTAGGCTCT
>Hyper-3B
GTTTCCGTAGGTTAACCTGCAGAAGGATCATTATCGATACCTGACCAAGACGACCCGCGAACTCGTGAACGAACGTCGGCAGGGTGGGCATTAGCCCGTTTCATCTGCCCACCCCGACGTCCCTCCTG-CCATAAGGGCGT-GGGGGTCGACGGGGACCACGGGCGAACCCCGGTGCGGCATGGTGCCAAGGAACACAAGAGAGACGGAAGCGTGGGGACG---CCC-TTGGG--CGCCCCCTGCGGCCGACC-ATACTTA-TAC-TTTGATAACTCTCATAAACGGATATCTAGGCTCT
>Hyper-4
GTTTCCGTAGGTGAACCGGCAGAAGGATCATTATCGATACCCGACCAAGACGACCCGTGAACTCGTGAACGAACGTCGGCGGGGCGGGCATCAGCTTGTTTCGTCGGCCCACCCCGACGTCCCTCATG-CCCT-CGGGCGCGGGGGGTCGACGGGAACCACGGACGAACCCCGGCGTGACATGGCGCCAAGGAACACAAGAGAGACGGAAGCGTGGGGACG---CCC-TTGGGCTCGCCCCCTGCGGCCGACC-ATATTTA-TACTTTAGATGACTCTCGACAATGGATATCTAGGCTCT
>Natan-3
GTTTCCGTAGGTGAACCTGCGGAAGGATCATTATCGATACCTGACCAAGATGACCCGTGAACTCGTGAACGAATGTTGGCGGGGCGGGCGCTAGCCCGTTTCATCGGCCCACCCCGACGTCCCTCCTG-CCCT-CGGGCGT-GGGGGTCGACGAGGACCACGGACGAACCCCGGCGCGACATGGCGCCAAGGAACACAAGAGAGACGGAAGCATGGGGACG---CGC-TTGGG--CCCCCCCTGTGGCCGACC-ATA-----TAC-TTAGATGACTCTCAGCAATGGATATCTAGGCTCT
>Natan-4
GTTTCCGTAGGTGAACCTGCGGAAGGATCATTATCGATACCTGACCAAGACGACCCGCGAACTCGTGAACGAACACCGGCGGGGCGGGCATCAGCCCGTTTCGTCGGCCCACCCCGACGTCCCTCCTG-CCCTAAGGGCGT-GGGGGTTGACGGGGACCATGGACGAACCCCGATGCGGCATGGCGCCAAGGAACACAAGAGAGACGGAAGTGTGGGGACG---CCC-TTGGG--CGCCCCCTGCGGCCGACC-ATACTTA-TAC-TTAGATGACTCTCGGCAACGGATATCTAGGCTCT
>Sub-1
GTTTCCGTAGGTGAACCTGCGGAAGGATCATTATCGATACCTGACCAAGACGACCCGCGAACTCGTGAACGAATGTCGGCGCGGCGGGCGCCAGCCCGTTTCGTCGGCCCACCCCGATGTCCCTCCTG-CCCT-CGGGCAT-GGGGGTCGACGGGGACCACGGACGAACCCCGGCGCGACATGGCGCCAAGGAACACAAGAGAGACGGAAGCGTGGGGACG---CCC-TTGGG--CGCCCCCTGCGGCCGACC-ATACTTA-TAC-TTAGATGACTCTCGGCAACGGATATCTAGGCTCT
>Natan-5
GTTTCCGTAGGTGAACCTGCGGAAGGATCATTATCGATACCCGACCAAGACGACCCGCGAACTCGTGAACGAACGTCGGCGGGGCGGGCATCTGCCCGTTTCGTCGGACCACCCCGACGTCCCTCCTG-CCCT-CGGGCGT-GGGGGTCGACGGGGACCACGAACGAACCCCGGCGCGACATGGCGCCAAGGAACACAAGAGAGACGGAACCGTGGAGACG---CCC-TTGGG--CGCCCCCTGTGGCCGACC-ATACTTA-TAC-TTAGATGACTCTCGGCAACGGATATCTAGGCTCT
>Natan-2B
GTTTCCGTAGGTGAACCTGCGGAAGGATCATTATCGATACCCGACCAAGACGACCCGCGAACTCGTGAACGAACGTCGGCGGGGTGGGCATCTGCCCGTTTCGTCGGACCACCCCAACGTCCCTCCTG-CCCT-CGGGCGT-GGGGGTCGACGGGGACCACGAACGAACCCCGGCGCGACATGGCGCCAAGGAACACAAGAGAGACGGAAGCGTGGGGACG---CCC-TTGGG--CGCCCCCTGCGGCCGACC-ATACTTA-TAC-TTAGATGACTCTCGGCAACGGATATCTAGGCTCT
>Natan-2A
GTTTCCGTAGGTGAACCTGCGGAAGGATCATTATCGATACCCGACCAAGACGACCCGCGAACTCGTGAACGAACGTCGGCGGGGTGGGCATCTGCCCGTTTCGTCGGACCACCCCAACGTCCCTCCTG-CCCT-CGGGCGT-GGGGGTCGACGGGGACCACGAACGAACCCCGGGGCGACATGGCGCCAAGGAACACAAGAGAGACGGAAGCGTGGGGACG---CCC-TTGGG--CGCCCCCTGCGGCCGACC-ATACTTA-TAC-TTAGATGACTCTCGGCAACGGATATCTAGGCTCT
>Natan-1
GTTTCCGTAGGTGAACCTGCGGAAGGATCATTATCGATACCCGACCAAGACGACCCGCGAACTCGTGAACGAACGTCGGCGGGGCGGGCATCTGCCCGTTTTGTCGGCCCACCCCGTCGTCCCTCCTG-CCCT-CGGGCGT-GGGGGTCGACGGGGACCACGGACGAACCCCGGCGCGACATGGCGCCAAGGAACACAAGAGAGACGGAAGCGTGGGGACG---CCC-TTGGG--CGCCCCTTGCGGCCGACC-ATACTTA-TAC-TTAGATGACTCTCGGCAACGGATATCTAGGCTCT
>Prob-1
GTTTCCGTAGGTGAACCTGCGGAAGGATCATTATCGATACCCGACCAAGACGACCCGCGAACTCGTGAACGAACGTCGGCGGGGCGGGCATCTGCCCGTTTCGTCGACCCACCCCGATGTCCCTCCTG-CCCT-CGGGCGT-GGGGGTCGACGGGGACCACGGACGAACCCCGGCGCGACATGGCGCCAAGGAACACAAGAGAGACGGAAGCGTGGGGACG---CCC-TTGGG--CGCCCCCTGCGGCCGACC-ATACTTA-TAC-TTAGATGACTCTCGGCAACGGATATCTAGGCTCT
>Minim-S
GTTTCCGTAGGTGAACCTGCGGAAGGATCATTATCGATACCCGACCAAGACGACCCGCGAACTCGTGAACGAACGTCGGCGGGGCGGGCATCTGCCCGTTTCGTCGGCCCACCCCGTCGTCCCTCCTG-CCCT-CGGGCGT-GGGGGTCGACGGGGACCACGGACGAACCCCGGCGCGACATGGCGCCAAGGAACACAAGAGAGACGGAAGCGTGGGGACG---CCC-TTGGG--CGCCCCCTGCGGCCGACC-ATACTTA-TAC-TTAGATGACTCTCGGCAACGGATATCTAGGCTCT
>Hyper-2
GTTTCCGTAGGTGAACCTGCGGAAGGATCATTATCGATACCCGACCAAGACGACCCGCGAACTCGTGAATGAACGTCGGCGGGGCGGGCATCTGCCCGTTTCGTCGGCCCACCCCGACGTCCCTCCTG-CCCT-CGGGCGT-GGGGGTCGACGGGGACCACGGACGAACCCCGGCGCGACATGGCGCCAAGGAACACAAGAGAGACGGAAGCGTGGGGACGCCCCCC-TTGGG--CGCCCCCTGCGGCCGACC-ATACTTA-TAC-TTAGATGACTCTCGGCAACGGATATCTAGGCTCT
>Hyper-1B
GTTTCCGTAGGTGAACCTGCGGAAGGATCATTATCGATACCCGACCAAGACGACCCGCGAACTCGTGAACGAACGTCGGCGGGGCGGGCATCTGCCCGTTTCGTCGGCCCACCCCGACGTCCCTCCTG-CCCT-CGGGCGT-GGGGGTCGACGGGGACCATGGACGAACCCCGGCGCGACATGGCGCCAAGGAACACAAGAGAGACGGAAGCGTGGGGACGCCCCCC-TTGGG--CGCCCCCTGCGGCCGACC-ATACTTA-TAC-TTAGATGACTCTCGGCAACGGATATCTAGGCTCT
>Hyper-1A
GTTTCCGTAGGTGAACCTGCGGAAGGATCATTATCGATACCCGACCAAGACGACCCGCGAACTCGTGAACGAACGTCGGCGGGGCGGGCATCTGCCCGTTTCGTCGGCCCACCCCGACGTCCCTCCTG-CCCT-CGGGCGT-GGGGGTCGACGGGGACCACGGACGAACCCCGGCGCGACATGGCGCCAAGGAACACAAGAGAGACGGAAGCGTGGGGACGCCCCCC-TTGGG--CGCCCCCTGCGGCCGACC-ATACTTA-TAC-TTAGATGACTCTCGGCAACGGATATCTAGGCTCT
>Gram-2A
GTTTCCGTAGGTTAACCTGCGGAAGGATCATTATCGATACATGACCAAGACGACCCGTGAACTCGTGAACGAATGTCGGCGGGGCGGGCGCTAGCCCGTTTCGTCGGCCCACCCCGACGTCCCCCTTG-CCCT-CGGGTGT-GGGGGTCGACGGGGACCACGGACGAACCCCGGCGCGACATGGCGCCAAGGAACACAAGAGGGACGGAAGCGTGGGGACG---CCC-TTGGG--CGCCCCCTGCGGCTGACC-ATACTTA-TAC-TTAGATGAGTCTCTGCAACGAATATCTAGGCTCT
>Gram-2B
GTTTCCGTAGGTTAACCTGCGGAAGGATCATTATCGATACATGACCAAGACGACCCGTGAACTCGTGAACGAATGTCGGCGGGGCGGGCGCTAGCCCGTTTCGTCGGCCCACCCCGACGTCCCCCTTG-CCCT-CGGGTGT-GGGGGTCGACGGGGACCACGGACGAACCCCGGCGCGACATGGCGCCAAGGAACACAAGAGGGACGGAAGCGTGGGGACG---CCC-TTGGG--CGCCCCCTGCGGCCGACC-AGACTTATTAC-TTAGATGACTCTCGGCAACGGATATCTAGGCTCT
>Fal-1
GTTTCCGTAGGTGAACCTGCGGAAGGATCATTATCGATACCTGACCAAGACGACCTGTGAACTCGTGAACGAATGTCGACGGGGCGGGCTCTAGCCCGTTTCGTTGGCCCAGCCCGGCGTCCCTCTTG-CCCT-CGGGCATGGGGGGTCGACAGGGACCACGGACGAACCCCGGCGCGACATGGCGCCAAGGAACACAAGAGAGACGGAAGCGTGGGGACG---CCC-TTGGG--CGCCCCCTGCAGCCGACC-ATACTTA-TAC-TTAGATGACTCTCGGCAACGGATATCTAGGCTCT
>Long-2
GTTTCCGTAGGTGAACCTGCGGAAGGATCATTATCGATACCTGACCAAGACGACCCGTTAACTCGTGAACGAATGTCGGCAAGGCGGGCTCTAGCTCGTTTCGTCGGCTCACCCCGACGTCCCTCTTG-CCCT-CGGGCGT-GGGGGTCGACGGGGACCACGGACGAACCCCGGCGCGACATGGCGCCAAGGAACACAAGAGAGACGGAAGCGTGGGGACG---CCC-TTGGG--TGCCCCCTGCGGTCGACC-ATACTTA-TAC-TTAGATGACTCTCGGCAACGGATATCTAGGCTCT
>Gram-1A
GTTTCCGTAGGTGAACCTGCGGAAGGATCATTATCGATACCTGACCAAGACGACCCGTGAACTCGTGAACGAATGTTGGCGGGGCGGGCGCTAGCCCGTTTTGTCGGCCCACCCCGACGCCCCCCTTG-CCCT-CGGGCGT-GGGGGTCGGCGGGGACCACGGACGAACCCCGGCGCGACATGGCGCCAAGGAACACAAGAGAGACGGAAGCGTGGGGACG---CCC-TTGGG--CGCCCCCTGCGGCCGACC-ATACTTATTAC-TTAGATGACTCTCGGCAACGGATATCTAGGCTCT
>Gram-1B
GTTTCCGTAGGTGAACCTGCGGAAGGATCATTATCGATACCTGACCAAGACGACCCGTGAACTCGTGAACGAATGTTGGCGGGGCGGGCGCTAGCCCGTTTTGTCGGCCCACCCCGACGCCCCCCTTG-CCCT-CGGGCGT-GGGGGTCGGCGGGGACCACGGACGAACCCCGGCGCGACATGGCGCCAAGGAACACAAGAGAGACGGAAGCGTGGGGACG---CCC-TTGGG--CGCCCCCTGCGGCCGACC-AGACTTATTAC-TTAGATGACTCTCGGCAACGGATATCTAGGCTCT
>Glom-1
GTTTCCGTAGGTGAACCTGCGGAAGGATCATTATCGATACCTGACCAAGACGACCTGTGAACTCGTGAACGAATGTCGGCGGGGCGGGCTCTAGCCCGTTTCGTCGGCCCACCCTGACGTCCCTCTTG-CCCT-CGGGCGT-GGGGGTCGACGGGGACCACGGACGAACCCCGGCGCGACATGGCGCCAAGGAACACAAGAGAGACGGAAGCGTGGGGACG---CCC-TTGGG--CGCCCCCTGCGGCCGACC-ATACTTA-TAC-TTAGATGACTCTCGGCAACGGATATCTAGGCTCT
>Roth-1*
GTTTCCGTAGGTGAACCTGCGGAAGGAGCATTATCGATACCTGACCAAGACGA-CCGTGAACTCGTGAACGAATGTCGGCGGGGCGGGCTCTAGCTTGTTTCGTCGACCCGCCCCGACGTCCCTCCTG-CCCT-CGGGCGT-GGGGGTCGACGGGGACCACGGACGAACCCC----------------------------------------------------------------------TGCGGCCGACC-ATACTT--TAC-TTAGATGACTCTCGGCAACGGATATCTAGGCTCT
>Long-3B*
GTTTCCGTAGGTGAACCTGCGGAAGGATCATTATCGATACCTGACCAAGATGACCCGTGAACTCGTGAACGAATGTCGGCGGGGCGGGCTCTAGCTTGTTTCGTCGACCCGCCCCGACGTCCCTCCTG-CCCT-CGGGCGT-GGGGGTCGACGGGGACCACGGACGAACCCC----------------------------------------------------------------------TGCGGCCGACC-ATACTT--TAC-TTAGATGACTCTCGGCAACGGATATCTAGGCTCT
>Long-3A*
GTTTCCGTAGGTGAACCTGCGGAAGGATCATTATCGATACCTGACCAAGACGA-CCGTGAACTCGTGAACGAATGTCGGCGGGGCGGGCTCTAGCTTGTTTCGTCGACCCGCCCCGACGTCCCTCCTG-CCCT-CGGGCGT-GGGGGTCGACGGGGACCACGGACGAACCCC----------------------------------------------------------------------TGCGGCCGACC-ATACTT--TAC-TTAGATGACTCTCGGCAACGGATATCTAGGCTCT
>Ang-1
GTTTCCGTAGGTGAACCTGCGGAAGGATCATTATCGATACCTGACCAAGACGACCCGTGAACTCGTGAACGAATGTCGGCGGGGCGGGCTCTAGCTCGTTTCGTCGGCCCACCCCGACGTCCCTCCCG-CCCT-CGGGCGT-GGAGGTCGACGGGGACCACGGACGAACCCCGGCGCGACATGGCGCCAAGGAACACAAGAGAGACGGAAGCGTGGGGACG---CCC-TTGGG--CGCCCCCCGCGGCCGACC-ATACTTA-TAC-TTAGATGACTCTCGGCAACGGATATCTAGGCTCT
>Emer-3
GTTTCCGTAGGTGAACCTGCGGAAGGATCATTATCGATACCTGACCAAGACGACCCGTGAACTCGTGAACGAATGTCGGCGGGGCGGGCTCTAGCTCGTTTCGTCGGCCCACCCCGACGTCTCCCCTG-CCCT-CGGGCGT-GGGGGTCGACGGGGACCACGGACGAACCCCGGCGCGACATGGCGCCAAGGAACACAAGAGAGACGGAAGCGTGGGGACG---CCC-TTGGG--CGCCCCCTGCGGCCGACC-ATACTTA-TAC-TTAGATGACTCTCGGCAACGGATATCTAGGCTCT
>Emer-4
GTTTCCGTAGGTGAACCTGCGGAAGGATCATTATCGATACCTGACCAAGACGACCCGTGAACTCGTGAACGAATGTCGGCGGGGCGGGCTCTAGCTCGTTTTGTCGGCCCACCCCGACGTCTCTCCTG-CCCT-CGGGCGT-GGGGGTCGACGGGGACCACGGACGAACCCCGGCGCGACATGGCGCCAAGGAACACAAGAGAGACGGAAGCGTGGGGACG---CCC-TTGGG--CGCCCCCTGCGGCCGACC-ATACTTA-TAC-TTAGATGACTCTCGGCAACGGATATCTAGGCTCT
>Emer-2
GTTTCCGTAGGTGAACCTGCGGAAGGATCATTATCGATACCTGACCAAGATGACCCGTGAACTCGTGAACGAATGTCGGCGGGGCGGGCTCTAGCTCGTTTCGTCGGCCCACCCCGACGTCCCTCCTG-CCCT-CGGGCGT-GGGGGTCGACGGGGACCACGGACGAACCCCGGCACGACGTGGCGCCAAGGAACACAAGAGAGACGGAAGCGTGGGGACG---CCCTTTGGG--CACCCCCTGCGGCCGACC-ATACTTA-TAC-TTAGATGACTCTCGGCAACGGATATCTAGGCTCT
>Prob-2
GTTTCCGTAGGTGAACCTGCGGAAGGATCATTATCGATACCTGACCAAGATGACCCGTGAACTCGTGAACGAATGTCGGCGGGGCGGGCTCTAGCTCGTTTCGTCGGCCCACCCCGACGTCCCTCCTG-CCCT-CGGGCGT-GGGGGTCGACGGGGACCACGGACGAACCCCGGCGCGACGTGGCGCCAAGGAACACAAGAGAGACGGAAGCGTGGGGACG---CCCTTTGGG--CGCGCCCTGCGGCCGACC-ATACTTA-TAC-TTAGATGACTCTCGGCAACGGATATCTAGGCTCT
>Long-1
GTTTCCGTAGGTGAACCTGCGGAAGGATCATTATCGATACCTGACCAAGATGACCCGTGAACTCGTGAACGAATGTCGGCGGGGCGGGCTCTAGCTCGTTTCGTCGGCCCACCCCGACGTCCCTCCTG-CCCT-CGGGCGT-GGGGGTCGACGGGGACCACGGACGAACCCCGGCGCGACGTGGCGCCAAGGAACACAAGAGAGACGGAAGCGTGGGGACG---CCCTTTGGG--CGCCCCCTGCGGCCGACC-ATACTTA-TAC-TTAGATGACTCTCGGCAACGGATATCTAGGCTCT
>Emer-1B
GTTTCCGTAGGTGAACCTGCGGAAGGATCATTATCGATACCTGACCAAGATGACCCGTGAACTCGTGAACGAATGTCGGCGGGGCGGGCTCTAGCTCGTTTCGTCGGCCCACCCCGACGTCCCTCCTG-CCCT-CGGGCGT-GGGGGTCGACGGGGACCACGGACGAACCCCGGCGCGACATGGCGCCAAGGAACACAAGAGAGACGGAAGCGTGGGGACG---CCCTTTGGG--CACCCCCTGCGGCCGACC-ATACTTA-TAC-TTAGATGACTCTCGGCAACGGATATCTAGGCTCT
>Emer-1A
GTTTCCGTAGGTGAACCTGCGGAAGGATCATTATCGATACCTGACCAAGATGACCCGTGAACTCGTGAACGAATGTCGGCGGGGCGGGCTCTAGCTCGTTTCGTCGGCCCACCCCGACGTCCCTCCTG-CCCT-CGGGCGT-GGGGGTCGACGGGGACCACGGACGAACCCCGGCGCGACATGGCGCCAAGGAACACAAGAGAGACGGAAGCGTGGGGACG---CCCTTTGGG--CGCCCCCTGCGGCCGACC-ATACTTA-TAC-TTAGATGACTCTCGGCAACGGATATCTAGGCTCT
